# Supplementary material for: FOXM1 evokes 5-fluorouracil resistance in colorectal cancer depending on ABCC10
Source: Oncotarget. 2016 Dec 29;8(5):8574–89. doi: 10.18632/oncotarget.14351 (PMC5352423; doi:10.18632/oncotarget.14351)
Supplement: Supplementary file 2 [file oncotarget-08-8574-s002.xlsx]

## Sheet: Sheet1
Gene expression values in resistant and sensitive CRC patients assessed by microarray
response	sensitive	sensitive	sensitive	sensitive	sensitive	sensitive	sensitive	sensitive	sensitive	sensitive	sensitive	sensitive	sensitive	sensitive	sensitive	sensitive	sensitive	sensitive	sensitive	sensitive	sensitive	sensitive	sensitive	sensitive	sensitive	resistance	resistance	resistance	resistance	resistance	resistance	resistance	resistance	resistance	resistance	resistance	resistance	resistance	resistance	resistance	resistance	resistance	resistance	resistance	resistance	resistance	resistance	resistance	resistance
SYMBOL	M1CY3	M6CY3	M8CY3	M8CY51	M9CY3	M9CY5	M10CY3	M10CY5	N1CY3	N3CY3	N3CY5	N8CY3	N9CY3	T3CY3	T3CY5	T6CY3	T6CY5	T8CY3	T9CY3	T10CY3	T10CY5	N8.Cy5	N9.Cy5	T8.Cy5	T9.Cy5	M2CY3	M2CY5	M4CY5	M5ACY3	M5ACY51	M5BCY52	M5BCY31	M5BCY32	M5BCY51	M7CY3	M7CY5	M11CY3	M11CY51	M12CY3	N12CY3	N12CY5	N13CY3	N13CY5	T7CY5	T12CY5	T131CY5	T13CCY3	T132CY5	M4.Cy3
NINJ1	0.116457	-0.375431	0.0952757	0.672743	-0.348774	0.34589	-0.0185894	-0.194383	-0.505279	-0.560742	-0.478935	-0.223207	-0.528038	0.18774	0.58918	0.284529	0.456738	0.0955405	-0.247943	-0.451365	0.312061	0.109882	-0.276147	-0.0707767	-0.532136	0.544911	-0.434123	0.146525	-0.375087	0.100084	0.127252	-0.308891	-0.207709	-0.413813	-0.164695	0.454538	-0.0612793	-0.247552	0.694114	-0.888636	-0.632113	-0.424509	-0.275682	-0.188058	-0.516075	-0.0802049	-0.305908	0.426753	-0.344174
GDI1	0.624169	0.139219	0.728097	0.57168	-0.0318855	0.200195	0.139252	0.0178873	-0.614472	-0.197558	-0.205553	0.0352151	0.264953	0.512983	0.147793	-0.386982	-0.140779	0.369511	-0.155381	0.268892	0.0513264	-0.032632	-0.672873	0.17094	0.0197859	0.0783122	-0.520824	-0.766868	0.954493	0.0960744	-0.104406	0.606828	0.422703	0.16607	-0.417446	-0.578922	1.10802	0.191173	-0.214851	-0.567961	-0.872496	-0.176014	-0.245916	-0.617911	-0.829059	-0.223059	-0.0430266	-0.136255	0.070965
SNRPD3	0.209813	-0.652831	-1.53045	0.497065	0.362865	0.147482	-1.59227	0.315325	-1.25059	-1.55537	-0.331372	-1.11306	-1.23222	-1.01671	1.45113	0.0167959	-0.0994023	-0.719873	-0.747035	-0.591581	0.372618	-0.331192	0.480992	0.0519931	0.117686	-0.800044	0.65194	0.703993	-0.0591369	0.234811	0.0919392	-0.264772	-0.261881	1.29243	-0.411992	1.02136	-0.121845	1.14108	-0.664845	-1.08094	-0.176891	-0.854047	-0.252215	0.0687345	0.286367	0.86199	0.0737397	0.661794	-0.37365
DLST	-0.150941	0.380425	0.183047	0.349509	-0.061178	0.041084	-0.121082	-0.137926	-0.255859	0.958409	6.8205	-0.0759649	0.0382691	0.29529	0.385156	-0.264261	1.08671	0.51352	-0.0264375	-0.251895	-0.187	2.15247	0.701943	0.644885	-0.302542	-0.338027	-0.371402	0.696973	-0.160868	0.231655	0.466261	-0.833833	-0.299103	0.629871	-0.0678466	-0.741276	-0.296818	0.638993	0.235393	-0.384155	0.783495	0.326111	0.178391	0.0308611	0.358679	-0.115442	0.243096	0.0171296	-0.25008
FEN1	0.099001	-0.410013	-0.0167421	-0.5735	-0.675458	-0.292632	0.221866	-0.0418545	-0.327342	-0.582362	-1.6251	-0.301028	-0.467765	-0.181445	0.781834	-0.809426	0.402249	0.424456	-0.739942	-0.140623	-0.0786091	-0.168689	0.260529	-1.08179	-0.748242	0.456249	-0.649542	-0.480958	0.257208	1.5472	-0.748984	0.531782	0.504158	-2.11485	-0.310045	-0.089554	0.340747	0.314236	0.408762	-0.107455	-0.186158	-0.634256	-0.0103813	-0.120569	0.330191	0.43255	-0.817064	0.593631	-0.370293
SEC11L1	-0.16783	-1.16296	-0.308562	0.982334	-1.25905	-0.143902	-1.06253	-0.722201	-0.916646	-0.800626	0.0459492	-1.17837	-1.22909	-1.34864	-0.191072	-0.780291	0.13989	-1.27733	-1.17999	-0.469894	0.214459	-0.189726	-0.320432	-0.100258	-0.487894	-1.04566	0.230419	0.464985	-0.352032	0.55075	0.866678	-0.4349	-0.265007	0.0383178	-1.11489	-0.231282	-0.593496	0.619923	-1.14742	-0.720079	-0.0258436	-0.30157	-0.328488	-0.330787	-0.360855	-0.316412	-0.799352	0.0619588	-0.957114
AURKB	-0.956492	-0.87301	-2.90206	-1.34284	-2.56387	-0.97031	-0.936757	-0.34781	-1.06637	-0.574252	-1.06041	-1.30141	-0.93492	-0.288745	0.756402	-0.31003	-0.829778	-1.43127	-0.706642	-0.493351	-0.398046	-1.10268	-0.567432	-1.49339	-3.1551	-0.702964	-0.0918758	0.538652	-1.70655	1.10375	-0.251009	-1.07066	-0.94155	-1.97031	-0.786399	0.0886263	-0.497066	-0.45831	-0.336216	-0.965577	-0.411028	-0.740599	-1.21727	-0.873817	0.0344685	-0.812448	-0.981341	0.10049	-0.338691
PLK1	-1.77144	-0.136065	-2.45822	-1.11001	-1.92778	-1.38788	-0.831754	-1.31714	-1.53671	-1.40957	-1.59349	-1.66321	-1.11281	-0.159126	-0.546061	-0.490873	-1.19854	-0.631237	-0.853367	-0.421709	-1.41194	-2.71282	-1.85539	-1.93882	-2.14451	-0.897544	-1.049	-1.30662	-0.0246319	-0.374595	-0.860707	-0.322345	0.0934318	-1.2336	-0.245672	-1.61265	-1.07512	-1.78458	-0.0599237	-1.19655	-2.21427	-1.22218	-1.63234	-1.07848	-1.67453	-1.93182	-0.909579	-1.97394	-0.330646
ATP5C1	-0.72988	-0.130278	-0.095092	0.657542	-0.583088	0.383092	-0.530199	0.581823	0.230263	0.137263	0.648114	-0.396705	-0.0945966	0.0763189	0.751186	0.033105	1.14807	0.666274	0.627432	0.245145	0.73423	0.27095	0.746113	0.140653	0.319206	0.337097	0.775597	-0.0106615	-0.352189	0.795581	0.716673	0.373594	-0.223017	0.654218	-0.330108	0.639409	-0.401434	0.256196	-0.0801477	-0.263525	0.320484	-0.261511	0.715022	0.368624	0.688297	0.419709	0.767134	0.71144	-0.0640996
HNRPA0	1.32133	0.572034	0.109589	0.32126	0.52146	0.0658977	0.405579	0.191636	0.862545	1.05839	0.342387	-0.0813102	0.654371	0.952784	0.0372902	0.115516	0.122575	0.942624	1.50899	0.337804	0.298132	0.303136	0.430705	-0.243906	-0.700592	0.0378777	0.177912	-0.277391	0.087556	0.0682259	-0.0108418	-0.156953	0.528928	0.0756111	0.00368411	-0.176024	0.942288	-0.404608	0.564222	0.448325	-0.23099	0.0616296	-0.145786	-0.485211	-0.30989	-0.487125	0.182196	0.103614	0.436667
WDR18	0.175711	0.060037	0.0908101	0.332431	-1.07513	0.194887	0.431451	-0.445384	0.121838	0.272716	-0.630797	-0.318231	0.488687	-0.0788141	0.0442927	-0.410235	1.72757	0.408885	0.477269	0.493462	-0.194467	-0.465855	-0.680904	-0.670581	-0.789767	0.535136	-0.0237628	-0.61314	0.176822	-0.390229	-0.281173	0.354889	0.635696	-0.0372031	0.246812	-0.589295	0.273555	-0.623096	-0.0650828	0.200483	-0.983059	0.219211	-0.249851	0.126672	-0.242066	-0.0976598	0.865184	0.2288	-0.350715
MGC4093	1.23907	0.700745	0.599409	-0.401397	-0.0375399	0.165847	0.280006	-0.411584	0.481367	0.412989	-0.320035	0.582414	0.545283	0.597891	0.141314	-7.62218	0.645481	0.862748	1.3634	0.405904	-0.523204	1.18261	0.293221	-0.489569	-0.952875	0.233008	-0.486947	-0.387096	0.868121	0.362246	-0.514866	0.192892	0.604127	-0.526501	-0.119356	-0.0411928	1.30493	-0.82755	-0.108223	0.541351	-0.161932	0.511314	0.389905	-0.0649973	-1.10552	0.119968	-0.139606	0.0492302	0.498524
DEPC-1	0.822418	0.778155	0.0464095	-0.1223	1.17484	1.01788	-0.379445	0.3656	-0.389346	-0.0925058	0.4671	0.415953	-0.121826	0.462326	0.481531	0.894709	0.571791	0.937038	0.419533	0.00110581	-0.120432	0.450225	0.367318	0.530811	0.202965	-0.658965	-0.490941	0.261461	0.0839674	0.346387	-0.105314	0.187961	0.414432	0.121515	1.26625	0.643321	1.03803	0.521657	-0.504901	0.0530918	0.296571	0.0455463	0.248324	0.352572	0.0430202	0.905019	1.16898	0.900605	0.62262
ELL3	0.802272	0.499744	0.807364	-1.2668	-0.120318	2.21064	1.11946	0.30931	1.13911	1.2176	-0.286758	0.586536	0.706488	0.472684	1.72687	-0.109903	1.36386	0.0148442	1.19287	0.490051	0.753124	1.04618	0.635063	0.49496	1.18744	0.801311	0.905995	1.08139	1.57006	0.464357	0.263955	0.71867	0.443535	0.540043	0.523637	-0.115188	0.320346	0.501973	0.688628	0.975127	1.41019	1.21933	1.76078	0.637498	0.725458	1.0666	1.38093	0.719587	0.413268
BDH	-0.152116	0.474854	1.6824	-0.401461	-0.538271	3.00857	0.71216	0.273464	1.4445	1.43274	0.239471	1.05371	1.73998	1.6369	2.92616	0.0188604	2.12818	1.09445	1.38991	0.229579	0.375649	1.08675	1.22037	0.210795	1.29735	0.890022	0.806402	2.28374	0.965031	-0.710589	-0.408549	0.203738	-0.0855688	-0.578283	0.666745	0.66487	1.85982	1.0213	0.490773	1.74333	1.15711	1.48551	2.16542	1.43341	0.8029	1.40705	0.991965	0.646174	0.422946
GRM7	0.0403443	0.116383	1.32338	-0.752972	-3.26204	1.34326	0.573017	-0.450499	0.603907	0.591986	-1.6685	0.474647	0.242574	0.394937	0.858613	0.463074	1.62056	0.565383	0.00920673	-0.0645833	-0.259714	0.717836	-0.156312	-0.116599	0.149939	0.553955	3.26483	1.07532	0.481515	-0.155371	-0.468603	0.728747	0.242642	-0.438551	0.157534	-0.116099	0.234679	-0.244288	-0.769564	0.233454	-0.594596	0.478988	0.479651	0.166419	-0.108425	0.271621	0.145567	-0.32176	-0.0386688
CDCA8	-1.04577	-0.376658	-3.34514	-2.01999	-1.89793	-0.52863	-0.52614	-1.14374	-0.799122	-0.619772	-1.06908	-0.645364	-0.340827	0.142725	0.116786	-1.0734	0.64617	-0.504558	0.00190492	-0.595257	-0.59837	-1.52	-0.976634	-1.26841	-0.475468	-0.480044	-1.16517	-0.194258	-0.558135	-0.65615	-0.81863	-0.453991	-0.289093	-1.1507	-0.581774	-1.05227	-1.0756	-0.712743	-0.506418	-0.256317	-0.957859	0.478075	-0.604447	-0.586179	-0.722695	-0.0517241	-0.386331	-0.392396	-0.514583
ELAC2	-0.459252	-0.469697	-0.226574	-0.843167	-1.55288	-0.41321	-0.0945524	-0.486227	0.0200863	-0.0104566	-0.796476	0.0949721	-0.0538849	-0.0974502	-0.626234	-0.437744	-0.232506	-0.225993	-0.332696	-0.460075	-0.73119	-0.0242385	-0.31105	-0.763616	-0.599012	-0.0840828	-0.603733	-0.55711	-0.823048	-1.03295	-0.686397	-0.452313	-0.49135	-0.580983	-0.092808	-0.730305	-0.495873	-0.684239	-0.000479196	-0.0365853	-0.38169	0.0274496	-0.0584887	-0.0936917	-0.545651	-0.067686	0.00210097	-0.124385	0.082665
BRUNOL4	0.434389	0.121671	1.99962	-0.921399	-0.832209	0.206832	0.48779	-0.915858	0.499851	0.250371	-0.848199	0.487445	0.300588	0.663757	-0.913257	-0.96149	3.10658	0.98312	1.26651	0.307451	-0.85751	-0.0123782	-0.356459	-0.270988	-1.47522	0.170312	-1.13299	-1.51272	1.02051	-0.625893	-1.04563	0.969845	0.474583	-1.64427	0.75659	-0.853292	1.57957	-1.55612	0.936527	0.617194	0.368173	2.04518	0.322875	-0.18589	-0.769045	-0.110181	0.0847758	0.156898	1.20122
RECQL	-0.598662	-0.591854	-1.08925	-0.567289	-1.60379	-0.778977	-1.56695	-0.789741	-0.60419	-0.823835	-0.80353	-1.15533	-1.1919	-0.452632	-0.540066	-1.4039	-0.367509	-0.26544	-0.639569	-0.293174	-0.440615	-0.941794	-0.616745	0.556515	-0.339528	-0.64757	-0.566431	0.426926	-1.13525	-0.174148	0.234415	-0.950629	-0.920383	-0.0587623	-0.888871	-1.21083	-0.636243	-0.571873	-0.690548	-0.592068	-0.738758	-0.18501	-0.817403	-0.283825	-0.340564	-0.755812	-0.65469	-0.865289	-0.928358
MGC2747	-0.375776	0.66618	0.296497	0.817119	-0.457938	0.35968	-0.502214	-0.0071993	-0.258474	0.402243	-0.337857	-0.520923	0.0520411	-0.499116	0.164171	-0.0602612	2.39745	-0.0139475	0.0341235	0.0780152	0.0856637	-0.090175	0.245168	-0.286585	-0.233451	-0.686818	-0.0277016	-0.108394	0.146917	0.490648	-0.314413	0.181637	-0.585619	0.223778	-0.463276	0.499066	0.895703	0.752807	-1.43087	-0.466059	0.217795	-0.302206	0.0532838	0.480605	-0.00696341	0.077741	-0.0949636	0.363909	-0.451059
RNPEP	0.149205	0.451344	0.0747302	-0.289086	0.266787	0.826692	0.774386	-0.249836	1.00776	0.434154	0.499299	0.118079	0.203109	0.7306	0.347406	0.0407673	7.75982	0.305805	0.619586	0.525852	0.356594	0.242442	-0.1352	0.0203961	0.303926	0.443606	0.0103574	0.0305588	0.375378	1.30287	-0.127359	-0.144481	0.170007	0.312892	0.320216	-0.430454	-0.550093	0.303988	0.539089	0.777081	0.171745	0.334405	0.312235	0.134208	-0.0989151	0.285293	1.28426	0.320557	0.0268918
MGC2749	-0.204064	-0.283702	-0.716728	0.231098	-0.173526	0.190383	-0.649591	-0.128981	-0.507435	-0.343041	-0.419935	-0.59523	-0.436154	0.163277	0.0751453	-0.122974	2.12638	0.323438	-0.17172	0.283388	0.329851	-0.315263	-0.396855	-0.339045	-0.38336	-0.0430885	0.0202649	0.164148	-0.476038	0.273344	0.128364	-0.434439	-0.60732	-0.162373	0.268312	-0.114499	0.560902	0.393095	-1.01687	-0.619875	-0.265467	-0.679912	-0.343395	-0.0939593	-0.472992	-0.334631	0.0165898	0.21187	-0.375042
SRPRB	1.26707	0.0902614	0.145133	-0.0885609	0.427861	0.156223	0.379763	0.0640644	0.538114	0.737356	0.191576	0.568866	0.512755	0.473849	0.183457	0.20501	0.202042	0.170549	0.317048	0.347346	0.203883	0.193397	0.306535	0.120535	0.127882	0.599386	0.150278	0.312155	0.259239	0.0731977	0.226162	0.296363	0.610495	0.424866	0.231667	0.151596	0.442468	0.22866	0.316369	0.48931	0.169459	0.997559	0.443918	0.440535	0.175801	-0.0536613	0.783158	0.659824	0.350496
WDR40A	0.0814261	0.814663	-0.688974	-0.172182	-0.748236	0.235933	0.389951	-0.14399	0.359297	-0.395541	-0.739128	-0.000298161	-0.00941511	0.116694	0.124847	-0.485564	1.44136	0.221523	0.237223	0.485658	0.395708	0.100467	-0.308496	-0.061623	-0.238626	-0.11562	-0.253137	0.311017	0.0901827	0.464875	-0.348718	0.0855829	0.128786	-1.57186	0.959034	-0.223171	0.380049	-0.0892773	-0.167135	-0.0228827	0.517875	-0.0598163	0.841858	0.382555	0.372953	0.0978905	-0.372914	0.00480379	0.0969654
TEX264	-0.197211	0.522385	0.478128	0.168421	0.491808	0.356265	0.891326	-0.102894	0.774825	0.930904	-0.32129	0.284126	0.860454	0.3948	-0.142015	0.300081	0.66073	0.172573	0.760091	0.376536	-0.216127	-0.304901	0.022417	-0.518509	-0.0103654	0.0962076	-0.884638	-0.207504	0.335124	-0.479402	-0.166886	-0.291267	0.266411	-0.956555	0.438059	-0.378642	0.574381	-0.242865	0.261494	0.415854	-0.288042	0.446579	-0.19683	-0.0666639	-0.36401	-0.247921	0.341244	-0.326221	0.437009
PMS2L3	0.159224	-0.604491	0.275272	-0.312684	0.0640653	0.030285	-0.0256311	-0.564067	-0.13106	-0.0559498	-0.421171	0.0221986	-0.167575	-0.194039	-0.44379	-0.394608	-0.257246	-0.219769	0.231395	-0.032811	-0.453317	-0.560608	-0.751033	-0.121741	-0.0675753	0.132985	-0.201467	0.0521974	0.581794	-0.00174248	-0.516823	-0.119607	0.175357	-0.219041	-0.481035	-0.99401	0.517634	0.0797976	-0.0385031	0.00206565	-0.470387	0.114576	-0.214937	-0.707558	-0.164928	0.374757	0.0174138	-0.369966	0.492897
MSN	-0.542028	-0.353286	0.606567	-0.247487	-5.70478	0.784814	0.643427	-0.151452	0.613569	0.592116	-0.888352	0.124291	0.689353	0.0232672	-0.0964427	-0.543428	0.237478	0.514555	0.39915	-0.0630477	0.0214667	-0.337396	0.196739	0.102649	-0.0042038	-0.587641	-0.524073	-0.266375	0.249476	-0.308398	-0.595447	-0.198909	-0.216266	-1.33181	-0.144808	-0.364637	-0.201229	0.245412	-0.0850916	-0.908088	0.379636	0.719123	0.634214	0.0753079	-0.188283	0.129104	-0.242405	-0.0345295	0.751731
UBE2B	0.0254617	0.626784	-0.256164	0.0699443	-1.05773	-0.184504	0.548108	-0.0946316	0.334854	0.479499	-0.339051	0.164494	0.147331	0.639344	0.114998	-0.0066943	0.519913	0.0572546	-0.0802099	0.460961	-0.377841	-0.354122	0.025446	-0.347233	-0.0327448	0.3252	-0.155279	0.458943	-0.307494	0.296114	0.128688	-0.00710443	-0.417798	-0.623872	0.190337	0.0527702	0.398096	-0.305757	-0.109852	0.143675	-0.492771	-0.341345	0.296897	0.151202	-0.273365	-0.113153	-0.318391	-0.0522351	0.0144558
RPLP0	-0.391536	0.528874	-0.344813	-0.434986	-0.0153127	-0.113696	-0.0774557	-0.269342	-0.0698659	-0.227206	-0.333931	-0.38576	-0.185927	-0.156913	0.0580252	0.197881	-0.157211	0.277782	0.0832425	0.14752	-0.136143	-0.251686	-0.0942832	-0.245214	-0.226366	0.0259265	0.00122685	0.137781	-0.275328	-0.227369	-0.314843	-0.104001	-0.212968	0.0437114	0.0576408	-0.0290555	-0.15961	-0.135494	-0.305814	-0.0302811	-0.14846	-0.220595	-0.181131	-0.404266	-0.0892661	0.0673578	0.464629	0.442273	0.3519
FTS	-0.537103	0.449127	0.252428	-0.863644	-2.07229	0.68755	0.398816	-0.173758	0.232404	-0.130931	-0.172071	0.568769	0.26484	0.266253	0.314509	-2.47208	4.42488	0.590829	0.224299	0.336752	0.204994	1.27829	0.391344	1.1129	0.610657	0.141559	-0.0556746	0.0806711	0.412105	0.16547	0.0569989	0.189277	-0.160319	-1.06736	0.728357	0.512649	1.49519	1.16416	-0.0320631	-0.257871	0.473635	0.420432	1.29199	1.38496	0.260954	0.748261	0.1319	0.0992422	0.458425
ABHD6	-0.7531	0.459404	1.30557	-0.29514	-1.01899	0.789712	0.435439	-0.0362468	0.777594	0.49839	-0.444573	1.107	0.930375	0.247397	-0.228238	-0.835481	1.39163	0.3168	1.06066	0.0825961	-0.0401147	1.25114	0.843213	0.934918	0.814199	0.0104851	0.0308697	0.454817	0.161594	-0.0155891	-0.415731	0.0299944	-0.137741	-1.54052	0.296468	0.278277	1.41746	1.22891	0.709562	0.579529	0.522103	0.641082	1.66243	0.668587	0.468809	0.621563	0.222457	0.458557	0.371675
C14orf112	0.000434391	0.935322	-0.177972	-0.41765	-0.406565	1.2073	0.299789	-0.00703489	0.302954	0.404727	-0.207579	0.0749731	0.157541	0.514424	1.07336	-1.20785	1.32001	0.405907	-0.425294	-0.21246	0.377852	0.3294	0.110509	0.828016	-0.311209	0.0915884	-0.0769044	0.311615	0.591792	0.768005	0.333244	0.574259	0.467557	-0.316386	0.505541	0.295704	-0.504827	0.246096	0.00932996	0.17326	0.123829	0.147636	0.652754	0.448847	0.521764	0.760278	0.383656	0.675557	0.0663557
C20orf14	0.766601	0.014044	0.134341	-0.474801	0.498825	0.320599	0.746426	0.520917	-0.189883	-0.0377607	-0.342769	0.1698	-0.0637394	0.365814	0.687743	0.460967	0.459988	0.025919	0.33689	-0.031369	0.193047	-0.00305054	-0.112686	0.208774	0.355946	0.585552	0.455397	0.699316	0.444235	0.033507	0.2305	0.14522	0.260936	0.261066	0.165647	0.0628368	0.639591	0.614799	0.577496	-0.0246301	-0.0824335	0.150097	-0.159877	0.251172	0.322363	0.641799	-0.28941	-0.122852	0.54641
FLJ10156	-0.433422	-0.534551	0.0397808	-1.35454	-1.7614	-0.418712	-0.0525243	0.479329	-0.239781	-0.260473	1.5517	0.0141003	-0.132656	-0.282373	0.345791	-4.46067	0.290835	-0.447099	-0.122537	-0.497193	-0.964569	-1.22845	-0.773452	-1.29329	-0.631158	-0.196196	-0.277823	-0.265539	0.445797	-0.512631	-0.400998	-0.263921	-0.326538	-2.49684	-0.713011	-0.768655	0.716796	-1.0264	0.0944723	0.220543	-0.054935	1.10722	-0.280126	-0.713384	-0.679638	-0.751963	-0.548745	-0.320447	0.342439
LGALS4	2.50558	3.14539	1.7114	-0.065478	2.38392	2.1709	3.16928	1.6292	4.2935	5.26645	2.47348	4.1279	4.75839	2.23872	2.15465	2.71579	3.5914	2.9595	2.97551	2.1522	1.3928	3.55067	3.80585	1.17243	1.95048	3.69596	2.86787	1.31185	2.54936	1.61455	0.989546	2.62018	2.30959	1.4558	1.98368	1.37613	1.72882	1.04619	1.47065	4.40471	4.0721	4.95581	5.12277	2.26216	1.53756	2.07385	3.89408	3.00651	2.16507
AK1	0.680865	-0.00357737	1.46195	-1.04838	-0.601505	0.215031	0.612865	-0.160491	4.00342	2.96091	0.890695	3.21222	2.27136	0.306565	0.349253	-1.00173	0.584425	0.300765	-0.0698276	-0.129835	-0.535841	0.287825	1.88293	-0.165782	-0.124697	0.382126	2.38653	-0.353567	2.43284	-0.298058	0.839898	0.522232	1.19311	-0.350823	0.0953057	-0.46108	-0.153981	-0.401649	0.0520224	2.66243	3.18224	1.7651	1.6645	0.204977	0.066014	0.398438	0.489196	0.548265	0.117573
CSTF2T	0.120632	0.11055	2.12229	-1.33344	-0.73317	1.32865	0.408222	0.123821	3.27655	1.08449	-0.481415	0.424382	0.495826	0.340668	0.62646	-3.01469	1.05832	0.301968	-0.0949021	-0.143881	0.104385	1.02456	-0.393974	0.386904	0.200515	0.0763376	1.18379	-0.854294	0.824658	-0.222315	0.473851	0.724642	0.342113	0.00207459	-0.130628	0.118973	0.0247301	0.0283143	0.166834	1.36138	0.234461	1.19287	1.74281	0.543335	0.856406	0.799609	-0.474508	0.242755	0.276852
MESDC1	0.872572	-0.506772	0.979225	-0.221635	-2.03817	0.119894	0.350111	0.0765916	0.00702134	0.1409	-0.273445	0.147046	0.126991	-0.0285804	0.735663	-1.82892	0.985335	-1.03652	-0.0695425	-0.351394	0.0260832	0.0841839	-0.0604237	0.22641	0.370472	0.306601	0.0838099	0.0585305	0.901313	0.132579	0.334037	0.422698	0.750108	0.314493	-0.258418	0.389417	0.138495	0.336162	0.0835559	0.334753	0.793258	0.863625	0.786219	0.353302	0.102994	0.530789	-0.0889908	0.406756	0.160589
PDCD10	-0.389977	0.568425	-1.26635	-0.497554	-0.663815	0.293683	0.420788	0.326983	0.208338	0.366473	0.0201603	-0.402535	0.19012	0.259832	0.182506	-0.578097	-0.326304	-0.322159	-0.279394	0.259991	-0.288783	0.0524956	0.38616	0.149443	-0.0774982	0.160646	0.330999	0.16104	-0.215541	-0.222823	-0.158796	0.273447	-0.0372449	0.371098	-0.12556	-0.0191385	-0.535237	-0.133525	-0.210232	0.265413	0.445158	0.215196	0.222821	0.39721	0.610784	-0.0287213	0.231449	0.325535	-0.00347036
RAB6B	0.226301	0.474996	0.678844	-0.319848	0.0681136	0.200874	0.510605	-0.173326	-0.0246497	0.0581994	-0.254539	0.295947	0.632638	0.436373	-0.239625	0.302557	0.955741	0.589094	1.08862	0.872203	-0.344707	-0.707725	-0.109651	-0.514164	0.117575	0.279452	-0.513435	-0.595844	0.99606	-0.255907	-0.540311	0.567554	0.0147683	-0.544524	0.0338157	0.102212	-0.351245	-0.490586	1.06293	-0.16419	-0.0941562	-0.190747	-0.539498	0.08177	-0.22347	-0.584143	0.173353	-0.596947	-0.391852
RPLP1	0.077327	0.912598	-0.395258	0.214326	0.454595	-0.0478849	-0.157299	0.171475	-0.263341	-0.400189	0.208963	-0.362075	-0.406478	-0.0659862	-0.348294	0.519292	0.460433	-0.0765489	0.0476839	0.433283	0.294225	-0.00207424	-0.0282653	0.031615	-0.256131	0.327055	0.147463	0.642957	-0.0259173	0.650761	0.353222	-0.226318	-0.335965	-0.000324494	0.737297	0.389714	-0.569363	-0.0212202	-0.217448	-0.433166	0.0595407	-0.515427	-0.00477566	-0.302325	-0.119165	-0.1939	0.826586	0.599453	-0.338574
PCK2	-0.797508	0.690357	1.52808	0.874174	-0.150642	0.067049	0.611456	-0.180298	0.805985	1.39649	0.611104	0.492355	0.904203	0.384459	0.0993302	0.00837793	0.0370682	-0.113652	0.030521	0.0577213	-0.473729	-0.282213	0.258968	-0.614962	-0.376272	0.500936	0.274966	0.317217	0.195928	-0.157022	-0.541883	0.0538404	0.111999	-0.816292	0.576672	-0.0906159	0.281001	0.974745	0.64522	0.922446	0.606229	1.0054	0.545476	0.148244	0.164237	0.107014	0.812282	0.174001	0.106406
REC14	-0.304274	0.0110176	-0.608161	-0.864996	-0.457344	-0.598706	0.12697	-0.477899	0.0128935	0.288846	-0.124737	-0.145688	-0.00534973	0.330929	-0.163124	-0.828874	-0.489982	-0.275881	-0.318796	-0.253579	-0.713381	-0.547619	-0.705484	-0.751466	-0.675975	-0.201467	-0.657019	-0.243668	-0.0997848	-0.553191	-0.531578	-0.00240922	-0.0506334	-0.481701	0.104734	-0.515712	-0.1768	-0.585608	-0.0460731	-0.0483274	-0.727964	0.0504445	-0.278795	-0.57017	-0.588867	-1.02207	-0.00764682	0.0450998	0.142564
SEC22L1	0.281408	-0.122177	-0.146278	-0.500114	-1.01437	-0.0922198	-0.261798	-0.842311	0.271433	-0.0659254	-0.425521	0.167878	0.181122	-0.0815439	0.190861	-0.749339	-0.0534184	-0.0105167	-0.025198	-0.0828054	-0.208127	-0.162287	-0.613495	0.0712078	-0.347521	-0.14757	-0.56171	-0.152662	0.187374	0.0142412	-0.244374	0.243571	0.0915258	-1.13056	0.0424002	-0.211888	-0.262994	0.209179	-0.186509	0.10779	1.32155	-0.00559084	-1.87431	0.0125748	-0.00937507	-0.125584	-0.187302	0.300345	0.075232
SAT	1.41065	1.60215	1.84097	1.53825	1.34155	1.64014	1.509	1.32977	0.957453	1.2992	1.26545	0.507793	0.788825	0.821172	1.07889	1.6129	2.40635	0.0423958	1.21431	1.11221	1.50149	1.0265	1.30558	0.713548	1.76015	0.304235	0.676787	1.35726	0.801031	0.597229	0.654013	0.789271	1.04255	0.0329391	1.17546	1.37115	1.11389	1.30424	1.263	0.848702	1.42214	1.30498	1.53488	1.14113	0.820962	0.504004	1.61002	1.97423	1.04635
TM4SF4	0.323635	0.624785	3.59051	2.19404	2.00667	2.65652	0.245936	0.123032	-0.116513	0.544433	-0.321271	0.641906	0.389536	-0.260767	-0.0841182	-1.43767	6.63321	0.464225	0.262785	-0.174758	0.037831	0.86979	-0.275769	-0.182074	-0.741383	0.692919	0.179165	0.970366	3.31677	1.55202	1.60596	2.55022	2.36176	1.80852	0.0778506	-0.0258644	3.25526	2.67039	1.36159	0.405367	0.187044	0.313065	0.384841	-0.648303	-0.259477	-0.644582	0.432649	0.950961	0.991254
CGI-69	-0.302597	1.09364	0.695375	-0.854372	0.631809	-0.117534	0.658882	-0.173067	0.232503	0.566323	-0.118382	0.0307241	0.238131	0.13497	-0.123333	0.825219	0.457414	-0.638053	0.53438	0.278664	-0.151946	-0.625519	-0.266702	-1.06567	0.00651704	0.712181	0.190686	0.149338	0.337388	-0.413149	-0.198081	0.410693	0.41833	-0.182226	0.0988308	-0.494108	0.776853	0.0729659	0.562046	0.110346	-0.544546	0.465065	-0.0501124	-0.0760059	0.0976122	0.0995544	0.646556	0.593452	0.710726
YWHAE	-0.284174	-0.32604	-0.243467	-0.304348	-1.03918	-0.661239	-0.256556	-0.464008	-0.378336	-0.182395	-0.105853	-0.167228	-0.221888	0.339596	0.321874	-1.17933	-0.618978	-0.505777	-0.990928	-0.335069	0.0253653	-0.216508	-0.264319	-0.0712257	-0.971337	-0.334411	-0.313812	-0.0905391	0.428571	0.578654	0.147039	0.0783587	0.248942	0.0325367	0.111389	0.308264	-0.509945	-0.240332	-0.566724	-0.292592	-0.478146	0.233794	-0.122672	-0.114285	-0.446233	0.235008	-0.0807028	0.121758	-0.117579
NDUFS2	-0.0239052	0.0624066	0.417719	-0.095777	0.162629	-0.256764	0.556582	-0.417505	1.10374	0.930205	0.252213	0.642993	0.922651	-0.0836959	-0.271738	-0.220597	-0.540564	-0.0583327	-0.0440373	0.666388	0.115757	0.311446	0.184651	0.0218305	-0.0838555	0.430807	-0.526566	0.224536	-0.334775	-0.439837	-0.726396	-0.267749	-0.0731751	-0.941178	0.0737584	-0.223265	0.699	0.0327264	0.721728	0.759945	0.142786	1.06101	0.465038	-0.247584	-0.328285	-0.494564	0.365033	-0.368819	0.0958379
MTCBP-1	0.640257	0.776709	1.81823	1.58667	0.586837	-0.126682	-0.64858	-0.172698	0.443929	1.1228	0.740021	0.130553	0.0649162	0.604636	0.476128	0.0361378	0.160496	0.477933	0.501926	0.364328	-0.318918	0.539714	0.564907	0.345744	0.443516	-0.25905	0.0183473	1.10993	-0.605143	0.500794	-0.303307	0.17837	-0.0126386	-0.879894	0.583236	0.380817	1.16488	0.795183	0.661491	-0.0902888	0.425169	0.575632	0.56731	1.01978	0.107864	0.317374	1.19275	0.857314	1.05652
PPP1R13L	1.23425	0.358939	0.930798	-0.259896	-0.173125	0.44622	0.884771	-0.0481357	0.32379	0.36413	-0.485971	0.321025	0.106696	0.336704	-0.192295	-1.26525	0.855441	1.24768	1.21671	0.919876	0.248588	-0.118365	-1.18044	0.429025	0.294866	1.22705	0.353332	0.208084	0.683059	-0.0846683	0.0400185	1.70651	1.15215	-0.842249	0.0625815	0.166769	1.21759	0.378184	0.560436	0.356427	-0.53557	0.495209	0.409706	-0.867836	-0.409214	-0.182036	-0.011363	0.0229864	0.981836
KCNJ8	0.27457	0.361816	0.522545	0.756424	0.912177	0.0685769	0.189143	-0.0830983	0.0620367	-0.146256	0.00951649	0.448449	0.0896843	0.224108	0.375972	1.50072	0.168054	0.520883	0.415291	0.938199	0.21197	1.1408	-0.40822	0.164682	-0.0188003	0.5293	0.344792	0.17958	5.00547	0.751007	-0.0444151	0.421795	0.35871	-0.166164	0.447473	-0.255059	0.51395	-0.170826	0.142437	-0.0102418	-0.41388	0.3948	-0.016794	0.385671	-0.593686	-0.0357871	-0.0129817	0.0814679	0.377662
RPL37A	0.279878	1.01029	-0.0283696	-0.0901486	0.101345	0.147832	0.297585	0.118202	-0.340838	-0.0703646	-0.191046	0.13759	-0.1796	-0.0370177	0.359754	0.444505	0.524917	0.0432034	-1.22417	-0.0533582	0.313755	0.18899	-0.0269372	0.11716	-0.0383099	0.424024	0.548476	0.520051	0.45571	0.503777	0.746886	0.59024	0.536101	0.769294	0.495538	0.590166	-0.0279518	0.103193	0.0630515	-0.103459	0.00410449	0.207172	0.039339	-0.00283715	0.028828	0.607875	0.171668	0.539301	0.36212
LZTS2	0.335284	-0.222122	0.095396	-0.546208	0.207174	0.0126858	-0.114488	-0.166138	-0.180408	-0.28339	-0.47119	0.499002	-0.386066	-0.624431	-0.00362938	0.0650287	0.0582745	0.884053	0.405826	-0.688502	-0.281968	0.659989	-0.400091	0.303464	-0.364464	0.206588	0.323034	0.129601	-0.296638	-0.167673	-0.493857	0.434351	-0.0793233	-0.432287	0.16788	-0.44647	-0.433055	-0.635406	0.0058447	-0.532884	-0.33798	0.293139	0.038078	-0.402177	-0.13463	-0.413041	-0.415898	-0.224936	0.082898
PH-4	0.188944	-0.187939	0.486348	-0.661975	1.01285	0.568865	0.264906	0.705543	-0.186316	0.41679	0.246007	-0.00808553	0.0411337	0.588287	1.00217	-0.00546224	0.414838	0.573868	0.210219	0.391566	-0.181215	0.564593	-0.240628	0.0842852	0.218287	-0.104076	0.181768	0.949737	0.880544	0.0811299	0.326748	0.194071	0.606599	0.147872	1.04886	-0.307204	1.05714	0.682817	0.185204	0.003825	0.0497085	0.825773	-0.0193062	0.61542	-0.0202204	0.461993	0.463203	0.451295	0.205525
ACLY	-0.946698	-0.896237	-1.519	-0.383762	-1.06311	0.17073	-0.481389	0.0846902	-1.42078	-1.33411	-0.703959	-1.56434	-1.48515	-1.22292	-0.17647	-0.645161	0.82625	-1.97934	-1.33001	-0.183508	0.70736	-0.695782	-0.742863	-0.557475	-0.287593	-0.725277	-0.206686	0.512237	-1.19635	-0.469903	0.64506	-0.908998	-0.764386	0.415976	-1.0904	-0.32107	-1.38952	0.377252	-0.855178	-1.34695	-0.676354	-1.04737	-0.474427	-0.215126	0.191913	-0.431387	-0.741313	0.688925	-1.07037
COCH	-1.28982	-0.923845	-1.56325	-0.758375	-1.71412	-1.58577	-0.911491	-0.808138	-1.55038	-1.20027	-0.614921	-1.53923	-1.88612	-1.19318	0.273126	-0.853504	-1.21775	-0.797463	-1.81285	-1.08658	-0.48123	-1.32616	-0.834578	-0.621403	-1.38656	-1.46302	-0.933741	-1.69512	-1.17768	-0.387019	0.477874	-0.880133	-0.854671	0.100752	-0.621019	-0.440562	-0.905319	0.235352	-1.30135	-1.84582	-2.28208	0.300956	-0.644916	0.04334	0.23253	-1.7039	-1.35134	-0.344175	-1.63264
SLC1A7	0.406053	-0.156407	1.07788	-0.696444	0.827324	0.00429612	0.00509615	0.304664	-0.0941945	-0.0525376	0.582144	0.160171	-0.327088	-0.461555	0.546678	-0.0330696	-0.414905	1.0562	-0.175831	0.7057	-0.267871	0.504653	-0.677257	-0.237063	0.26331	-0.190738	0.397374	-0.748469	0.117649	-0.341674	0.165587	1.01276	-0.0468644	0.503452	-0.148747	-0.215938	0.992434	0.25063	-0.503814	0.164901	0.0152476	1.81733	1.23158	0.0264245	-0.0545559	0.083175	0.08902	0.0551589	0.207521
GNL3	-1.50704	-0.989286	-1.23306	1.64209	-1.61028	0.946274	-2.53954	1.27433	-3.28102	-2.79135	0.425776	-3.14367	-2.97019	-1.74143	2.41544	-0.838927	0.366127	-1.54051	-1.31953	0.353861	1.44341	-0.0561359	0.518207	-0.0974697	0.831157	-3.48966	1.48677	0.545057	-1.81424	1.5738	1.17441	-0.846679	-1.15682	1.49079	-0.633781	1.17747	-0.620441	0.409334	-1.6395	-2.13814	-0.0587611	-0.855261	-0.312888	0.933968	0.854458	0.0549675	-1.3113	1.89597	-1.89346
TARBP2	1.10067	0.315718	0.668977	-0.162854	-9.06818	0.0233729	-0.0161384	0.221845	0.343	0.16325	0.491955	-0.0921325	-0.0516021	0.127733	-0.128005	-0.526893	-2.4832	0.130041	0.58225	0.345036	-0.533727	-0.509779	-0.777553	-1.20832	-0.933162	0.578259	-0.417915	-0.0648863	0.326477	0.0551985	-1.02953	0.496113	0.452085	-1.43193	-0.35367	-0.279316	0.094883	-0.582822	-0.26631	0.0185166	0.763363	0.142345	-1.17081	-0.326847	-0.558463	-1.40687	0.237773	-0.656445	-0.0803136
LONP	-0.291939	-0.838057	-0.017793	0.738141	-0.427807	0.708547	-0.62003	0.481741	-0.729758	-0.905844	-0.623431	-0.867149	-0.783692	-0.0693914	0.529503	-0.0240329	0.656195	0.0391061	-0.38	0.22237	0.739817	-0.0767813	0.244795	0.309218	0.531377	-0.681203	-0.0839491	0.769852	-0.653684	0.571901	0.720044	-0.902549	-0.626575	-0.6323	-0.273013	0.845392	-0.481941	1.0295	-0.603592	-0.94881	-0.175075	-0.92126	-0.14124	0.689193	-0.143692	0.0415239	-0.496295	0.511475	-0.545257
LEPROTL1	-0.43036	0.497296	-0.269942	0.764396	-0.295394	-0.253437	0.0975057	-0.405654	0.248294	-0.237753	0.0669373	-0.324775	0.193295	-0.42841	0.269958	0.214695	0.271541	0.52048	0.220593	-0.64691	-0.193625	0.0738682	-0.0384909	-0.446675	-0.238363	0.360829	-0.498383	0.0732727	0.0369334	0.0785647	0.0262102	-0.340769	-0.487353	-0.844483	0.114527	0.10181	-0.243503	0.037811	0.243224	0.27258	-0.11386	-0.170721	0.0269399	-0.179477	-0.151108	-0.492154	-0.497894	-0.0907786	-0.0163554
MTHFD1	-1.38411	-0.548594	-0.158376	0.495053	-0.289288	0.205764	-0.963062	-0.209299	-1.23473	-1.18933	-0.886154	-0.998069	-0.965848	-0.679243	0.468212	0.0182551	0.176073	-0.111295	-0.973094	-1.02262	0.0995019	-0.61731	-0.834628	-0.465689	-0.792583	-0.791849	-0.629728	0.361493	-0.619724	0.117151	-0.0821405	-0.2748	-0.462876	-0.780645	-0.772512	-0.300857	-0.040321	0.782042	-0.701073	-1.3203	-1.6105	-1.39064	-0.588256	-0.51275	-0.0127489	-0.152026	-0.49873	0.368222	-0.247337
TMEM4	-0.172223	-0.682483	-0.438829	0.464619	-0.41748	0.0397971	-1.10115	-0.240469	-0.73992	-1.16396	0.57785	-0.621983	-0.885518	-0.784145	0.662641	-0.386963	0.323793	-1.00503	-0.391403	-0.74009	0.286443	-0.0747034	0.223371	-0.274319	0.397518	-0.739762	0.363363	0.536364	-0.238642	0.717844	0.32973	-0.317089	-0.0534065	-0.582328	0.151967	0.288919	-0.305903	-0.00863357	-0.613088	-0.597515	0.365321	-0.857708	-0.392164	0.00734013	0.535953	-0.0755815	-0.241644	0.548252	0.0983512
TMSNB	-0.0543566	0.0491467	-0.691712	-0.470888	-1.82687	0.352559	-0.0189366	-0.374866	-0.0345442	-0.0518853	-0.308349	0.0519426	0.0611866	0.123591	0.171838	-1.87571	-0.868072	-0.272926	-0.260118	-0.0620561	0.0380468	0.145439	-0.0449365	-0.338002	0.0231673	0.368297	-0.253991	0.35191	-0.737439	0.352552	-0.100992	-0.346079	-0.0221855	0.159339	0.13628	-0.0876009	0.1793	0.0649069	-0.137224	0.227287	-0.789846	-0.0842415	0.0729105	-0.194324	-0.142504	-0.0251448	0.221057	0.428143	0.125616
ALG12	0.971858	0.769525	0.977039	-0.521094	0.942882	0.608871	1.01038	0.30508	0.556452	1.12883	0.902641	1.27347	1.1419	0.743337	-0.0182591	-0.216749	1.30898	0.677989	0.949294	0.436307	-1.38479	1.07497	0.747078	0.357406	0.204713	1.29779	0.540523	0.64685	0.434607	-0.373014	0.309638	0.449915	0.225949	-0.423942	0.899453	0.306111	0.924325	-0.2851	0.290796	1.38265	0.458856	1.47728	0.86896	0.579915	0.180804	0.27603	0.33875	-0.425032	0.880035
CRK	0.146404	-1.36791	0.294606	-0.198986	-0.682974	0.390668	0.00318303	0.579862	0.0309583	0.203971	-0.27856	0.108717	0.436298	-0.338256	-0.271428	-0.717319	0.380921	-0.186496	-0.207508	-0.140927	-0.268581	1.76168	0.119629	0.0483597	-0.0880928	0.124117	0.710133	-0.129909	0.210746	0.234382	0.0537554	-0.421158	0.160884	0.616998	-0.0972945	-0.275279	-0.301968	-0.156607	0.115161	0.371352	0.461695	0.671855	0.489484	0.106621	-0.28425	-0.142785	-0.741296	-1.00985	-0.0226543
C14orf143	0.225898	-0.620448	0.0972564	-0.242958	-0.173219	-0.307936	0.249414	-0.230001	-0.178312	-0.0463302	-0.607337	0.202326	0.244276	-0.427773	-0.350559	0.139549	-0.174999	-0.124411	0.210791	-0.047185	-0.220619	-0.293218	-0.451444	-0.342452	0.100178	0.203441	-0.358472	-0.423569	0.245253	-0.157543	-0.165063	0.446905	0.187622	0.391271	0.031552	-0.472831	-0.527706	-0.621665	0.108614	0.197906	-0.433312	0.00717655	-0.36808	0.0144367	-0.0487176	-0.196119	-1.358	-1.40739	-0.0723651
FBXW2	-0.423489	-0.180848	-0.145724	-1.27925	-0.565113	-0.298389	-0.0457248	-0.33518	-0.264825	0.0246931	0.048563	0.104165	0.281842	0.00976444	-0.17273	-1.28385	0.979218	0.127712	-0.010172	-0.422476	-0.390639	-0.127026	0.0379745	0.0697697	-0.04117	-0.357492	-0.379565	0.171865	0.0280627	-0.722704	-0.40512	0.065647	0.217776	0.0451704	-0.361327	-0.233366	0.320471	-0.484987	-0.532557	0.0707003	0.153244	1.47648	0.534815	-0.252015	0.0539808	-0.279063	-0.427904	-0.414072	-0.193686
SLC30A9	-0.196082	0.0407102	-0.186145	-0.922914	0.00695169	-0.0280473	-0.0499913	0.147827	0.0582817	0.107272	0.290095	0.109939	0.0633295	-0.0759118	0.27549	0.0145244	0.317899	-0.406566	-0.451053	-0.257165	0.097532	0.490654	0.228001	0.382221	0.430168	-0.891631	-0.246747	0.561871	0.40139	0.118878	0.728539	0.27748	0.317705	0.637181	-0.0813179	0.222329	0.0800526	0.356362	-0.351817	0.106144	0.280054	0.737304	0.570038	0.508985	0.515783	0.524958	0.14724	0.369473	-0.0342797
SFXN3	0.397558	0.189094	0.655303	-0.246235	0.760004	0.203351	0.63448	0.314428	-0.0834283	-0.00800209	-0.9053	0.256246	0.100417	-0.272741	-0.526264	-0.278405	0.0675236	0.516926	0.437708	0.222953	0.147752	0.0563886	-0.961999	0.324366	0.388244	0.205312	-0.176987	-0.845593	0.166088	-0.6305	-0.553357	-0.0537674	0.0547645	-0.662461	0.0621234	-0.174039	0.199812	-0.141251	0.488799	-0.00117772	-0.729645	0.276479	-0.216291	-0.563585	-0.0474003	-0.258543	-0.269704	-0.70512	-0.0592107
ADSL	-0.619107	0.106231	-0.470458	-1.03164	-0.70603	-0.33552	-0.506589	-0.554871	-0.4793	-0.374952	-0.911985	-0.368046	-0.397132	-0.392574	-0.515146	-0.963922	-0.509549	-0.681955	-0.68672	-1.04207	-0.606818	-0.117336	-0.816715	-0.793712	-0.568412	-0.197773	-0.510314	-0.790884	-0.0997334	-0.874143	-0.481717	-0.075576	0.00598951	-0.0331122	-0.186968	-0.0241401	-0.313105	-0.853264	-0.409676	-0.476242	-0.751951	0.284202	-0.274945	-0.278807	0.316311	0.00712638	-0.471636	-0.351161	-0.306277
WDR41	-0.987685	-0.753449	-0.492593	-1.02453	-0.991595	-0.589336	-0.414687	-0.513564	-0.498909	-0.630891	-0.364123	-0.35135	-0.350831	-0.12348	-0.622809	-1.0686	-0.715733	-0.519394	-0.981688	-0.355759	-0.245968	-0.119576	-0.757248	-0.430973	-0.415491	-0.354362	-0.603258	-0.964917	0.164262	-0.42549	0.351021	0.118154	0.107101	0.398305	-0.605639	-0.366873	0.0276476	-0.461259	-0.421573	-0.515144	-0.49822	1.18392	-0.447664	-0.469211	-0.390853	-0.288841	-0.42668	-0.270866	-0.175738
LOC91942	-0.0392169	-0.255364	0.00101587	-0.514399	-0.0303247	-0.0212657	-0.0137621	-0.557224	0.0217698	0.116271	-0.0688013	-0.0344719	-0.0132371	0.282336	0.146093	-0.801446	0.833284	0.152468	0.0669712	-0.052434	-0.0770054	0.320713	-0.410822	-0.0801027	0.0921442	-0.147929	0.0534121	-0.303226	0.104524	-0.154092	-0.113681	-0.00647666	0.136995	0.0752764	0.378467	0.115338	-0.0921561	-0.134241	-0.377799	-0.24175	-0.319255	0.635805	0.375247	0.0165798	0.0332007	0.359119	-0.249471	0.0544937	0.15738
BZW1	-0.500141	-0.23969	0.0324335	0.215224	-0.47594	-0.361522	-0.260531	-0.138834	-0.279709	-0.370453	0.181831	-0.830112	-0.622603	-0.23426	0.147213	-0.228587	-0.215419	-0.554488	-0.685926	-0.234797	0.173022	-0.496829	-0.305413	0.240321	-0.0905824	-0.00596	0.190412	-0.0296236	-0.524861	-0.229496	0.249123	0.0178079	0.0387042	0.112152	-0.280016	-0.0667235	-0.0349416	0.265804	-0.194552	-0.710074	0.11619	-0.399524	-0.205796	0.129308	0.0275416	-0.117803	-0.537788	-0.0474445	-0.344891
PTD008	-0.0225803	0.0250874	-0.069924	0.85024	-0.28157	-0.205843	-2.45881	-0.294034	-1.65962	0.0341259	-0.0410318	-0.769265	-0.747714	0.0180035	0.209095	-0.123028	-0.3076	-0.0521076	0.0898047	0.130561	0.0396758	-0.479646	-0.219972	0.00603841	-0.0638394	-0.114774	2.14349	0.167941	-0.13456	0.144087	-0.0570746	0.20519	0.121415	-0.957834	0.232168	0.0112968	0.0104672	-0.276231	0.0754041	-1.93435	-0.074562	-0.799364	-0.207653	0.0717501	0.174683	-0.200493	0.0783391	-0.00201966	-0.0491312
CAPN6	0.529886	0.897193	0.279285	1.05213	0.0224105	0.00370698	-0.392362	0.242671	-0.533874	-0.390809	0.0939674	-1.23253	-0.175347	0.234275	0.295416	0.834332	0.0325158	0.757958	0.653277	0.394272	0.378028	0.810968	-0.396559	0.958436	1.23967	0.248238	0.540154	0.712222	0.0457908	0.828786	0.76364	0.553719	0.436139	0.370764	0.231479	0.559474	-0.421552	0.912332	0.0266611	-0.0661559	0.417468	-1.10524	-0.327352	-0.0465844	0.373487	0.827697	1.21703	0.691118	0.0127153
CCKBR	0.812388	0.593597	-0.245287	-0.30533	-1.22678	0.00397124	1.53133	-0.736628	1.1552	1.32365	-1.01648	1.18781	1.00244	1.08005	0.353423	-0.9531	-2.68468	5.42621	5.8182	0.449591	-1.64203	-1.38423	-4.34764	-0.72323	-6.8236	0.734226	-0.437412	0	2.71421	0.487038	-2.62241	0.905976	1.20289	-4.2018	0.531626	-0.161697	4.34815	-2.63513	0.646234	2.0163	-0.783877	1.64425	-9.07891	-0.37656	-0.800326	-1.03108	0.376527	-0.614005	1.81675
FLJ20436	0.47277	0.411091	0.135381	0.115774	0.422729	1.47999	-0.106789	0.283821	0.698988	0.684415	0.560167	0.520272	0.558122	0.756987	1.06856	0.281457	1.33882	0.279188	-0.144135	0.473666	0.713418	0.582522	0.284593	0.75648	0.64317	0.373581	0.161967	0.951941	0.635745	0.685863	0.89837	0.237825	0.287371	0.172921	-0.190352	1.04725	0.682294	0.717131	-0.368059	0.526107	0.578883	0.275908	0.661811	0.697199	0.464772	0.457804	0.371434	0.52517	-0.41833
NAGA	-0.786151	0.0499064	0.197928	0.404881	-0.135819	1.15948	0.63338	0.420438	0.21848	1.18619	0.463086	0.265568	0.0442149	0.240433	0.497026	0.848315	3.31307	1.13702	0.623222	-0.122626	0.410322	0.65945	0.494658	0.262683	0.549758	0.506895	-0.436073	0.131618	0.260842	0.551541	0.489178	0.555003	0.0424639	0.791323	0.416482	0.352686	0.236119	-0.0133257	-0.371798	-0.000833855	0.28421	0.0479847	0.147375	0.578687	0.966457	0.217968	-0.0165425	0.416721	0.203745
CHEK2	0.0492374	-0.567323	-0.268415	-0.416581	-1.50642	-0.0441506	0.209306	-0.135219	0.00661351	-0.0637444	-0.569029	0.088811	0.404302	-0.367356	-0.345173	-0.458356	1.07763	-0.425905	0.299105	-0.406493	-0.289346	0.231226	-0.13107	-0.227546	-0.100869	0.168375	-0.184111	-0.100648	0.053637	0.0574038	0.18057	-0.0925836	-0.103628	-3.37423	0.414708	-0.112837	-0.00218001	-0.390688	-0.0523839	0.0403567	-0.102099	0.163768	-0.239234	-0.0430539	-0.229557	-0.186947	-0.628981	-0.91894	0.055467
CAPG	0.975071	1.81939	1.64602	0.822187	0.23419	1.21215	1.93276	1.251	1.42851	1.1157	0.661422	0.978049	1.19311	1.27605	0.458357	0.938485	7.76129	2.3084	1.4843	1.63105	0.965147	0.988	0.735639	0.168008	0.358907	1.89119	0.889702	0.503931	0.77941	0.451577	1.37192	1.67729	1.47384	-0.54528	1.277	-0.0932839	1.24538	0.257892	1.95046	1.52797	1.11333	0.624696	0.523662	0.684527	0.697774	1.30774	1.73026	0.456065	0.738421
MRP63	0.397537	-0.609913	-0.269675	-0.492264	-0.376533	0.146474	0.404409	0.147104	0.0111505	0.022637	-0.149543	0.0817172	0.423253	-0.385663	-0.251994	-0.296003	0.424193	-0.245418	0.323307	0.0393464	-0.150873	0.203442	0.139455	-0.0247028	0.39993	0.276722	0.0763753	-0.40151	-0.0736999	0.177362	0.148442	-0.0076024	-0.0661349	-0.0639662	0.123628	0.0532588	-0.0472836	-0.199566	0.0715614	0.240715	0.234765	0.031799	0.0615598	0.133572	0.129393	0.0626589	-0.734873	-1.05201	0.0566525
HERPUD1	0.148332	0.757366	0.297175	0.106883	0.246066	0.592886	0.498941	0.0124144	1.16309	0.661246	0.466128	0.789432	0.516713	0.739954	-0.265043	0.0626216	0.521213	0.520164	0.887169	0.813236	0.13033	0.551027	0.332161	-0.00721402	0.272993	-0.110408	-0.409002	-0.218716	-0.141063	-0.0521692	-0.385788	-0.258391	-0.184097	-0.386704	0.707148	0.0781727	0.167139	0.138668	0.777259	0.593426	0.433812	0.69386	0.646022	0.324002	0.164482	-0.116339	0.863343	0.00943789	0.121776
HPRP8BP	-0.846087	-0.365782	-0.755397	-0.629365	-1.50892	0.0212322	-0.325475	-0.404287	-0.319509	-0.312348	-0.147541	-0.258525	-0.228526	-0.625884	-0.475831	-1.86432	0.791515	-0.600841	-0.279481	-0.417231	-0.415671	0.454406	-0.830532	-0.626193	-0.546573	-0.0535104	-0.606569	0.461833	-0.0753473	-0.23494	-0.630361	-0.615429	-0.352287	-0.791924	-0.227621	-0.35881	0.0155044	-0.491689	-0.132139	0.136141	-0.436422	-0.606018	0.302088	-0.127184	-0.279019	0.0574198	-0.373452	-0.517425	-0.162025
PLTP	1.30013	0.762768	1.14278	0.46958	1.30795	1.21133	1.29809	1.03985	0.940874	0.546417	0.0843407	1.42528	0.799803	0.076086	-0.571503	0.820761	1.49384	1.81659	0.157551	0.66264	0.41906	0.608136	0.074693	1.23243	-0.513857	0.183398	-0.0295537	-0.0108528	0.569373	-0.140643	0.72389	1.51676	1.2554	0.389315	1.84498	1.3212	1.6078	1.3076	1.27115	0.448422	-0.362051	0.592914	0.496386	-0.23918	0.380093	-0.665451	-0.377052	-0.221454	0.442362
FUCA2	0.29153	0.318041	0.21371	-0.244964	-0.216712	0.451692	0.315117	-0.323385	0.345277	-0.0453329	-0.170748	-0.209767	0.0405649	0.360386	0.141888	-0.321968	0.498941	0.138016	0.257761	0.000193001	-0.0343036	0.137964	-0.213291	-0.0347768	0.0255627	0.535948	-0.0207948	0.443125	-0.0255855	0.415061	0.290559	0.471569	0.665173	0.232277	0.139618	-0.18242	0.518022	0.191158	-0.315737	0.00498197	-0.337808	-0.111136	-0.0205086	0.029435	-0.00818462	0.0623674	-0.0319794	-0.0212304	-0.301019
MRPL37	-0.228704	0.281562	-0.649679	-0.769233	0.226836	-0.262847	-0.290538	-0.716917	-0.201354	0.0807755	-0.559394	-0.137167	-0.122706	-0.00481074	-0.210128	-0.151622	-0.0550702	-0.487974	-0.113545	-0.484838	-0.324381	-0.423401	-0.507626	-0.883828	-0.186427	0.000800577	-0.659681	-0.0549195	0.220671	-0.408387	0.0767707	0.444763	0.419646	0.0431402	0.14991	-0.389707	0.167255	-0.0922415	-0.530539	-0.204336	-0.716312	0.263152	-0.227432	-0.510713	-0.228445	-0.094186	0.201251	0.128724	0.238785
SLC38A5	-0.762672	0.674294	-0.451623	-1.32586	-0.652952	0.87415	0.612518	-0.134962	-0.0986691	0.404707	-0.0580375	0.0503778	0.268769	1.02044	0.682163	-0.00346702	1.36548	-0.176757	0.542751	0.0529075	-0.250087	0.00730861	-0.9314	-1.15064	0.0707125	0.476596	-0.201073	0.943762	0.320324	-0.969004	-0.920764	-0.172286	-0.180824	-0.701083	-0.268554	-1.06659	1.56908	0.847487	0.704934	0.291285	0.00257588	1.05405	0.052306	-0.549636	0.265682	-1.55297	0.574959	0.055525	1.29487
SEC61A1	0.427632	-0.108813	0.482968	0.372241	0.0291778	0.817464	0.0663782	-0.0158525	0.494714	0.413317	1.1665	-0.439297	0.282422	-0.28701	0.0906735	-0.435642	0.669468	0.380911	0.679515	0.359531	0.689904	0.251738	-0.0837665	-0.230726	0.058155	-0.398147	-0.590441	0.0151799	-0.0582841	0.244057	-0.151889	-0.304672	0.387302	-0.812164	-0.0372035	0.0630748	0.294639	-0.0172355	-0.150594	0.266575	0.644115	-0.163576	0.820752	0.108412	-0.187115	-0.105955	0.29934	0.850244	0.240345
FLJ10815	0.944746	0.189636	1.05399	-0.567521	1.75755	0.922225	0.6411	-0.0204273	0.290142	0.563649	-0.712169	0.96763	0.343961	0.791191	-0.148245	0.677224	0.393373	1.06242	1.9652	0.540052	-0.251205	0.298593	-0.277016	-0.183759	0.678087	0.571493	-0.054644	-1.58061	0.581839	-1.32261	-0.233884	0.637322	0.755572	-0.476307	-0.441103	-1.79309	1.43167	-0.101749	1.37589	0.492657	-0.681697	1.64134	0.200138	-1.13602	-0.351785	-0.118762	0.288916	-0.168614	0.770513
LOC55831	-0.313347	-0.0353294	0.0749513	-0.544408	-0.221568	0.217812	0.416262	0.202988	0.595775	0.583282	0.328253	0.423283	0.405188	0.0462786	0.273365	-0.741043	0.540692	0.177052	0.299285	-0.28309	-0.0237273	0.587096	0.521617	0.0266361	0.419177	-0.0387008	0.016895	-0.672611	0.168327	-0.363984	-0.105743	0.422095	0.0735905	0.437862	0.0403253	0.1285	0.335936	0.0798528	-0.239097	0.331591	0.278092	0.804489	0.247505	0.225777	-0.146486	0.308645	-0.158072	0.430814	0.135885
FLJ22175	0.493905	0.238352	0.466535	-0.829856	-0.404088	0.600537	0.552183	-0.236181	0.48241	0.898691	0.335242	0.448245	0.222477	-0.0885982	-0.0376622	-0.30212	1.60392	0.112152	0.107113	-0.101961	0.0574113	0.934546	-0.189501	-0.469651	0.273005	0.148394	-0.400555	-0.62561	0.32036	-1.69452	-0.0576471	0.186732	0.275213	-0.410018	0.230417	0.00153747	0.135265	-0.300301	0.315245	0.46522	-0.0730106	1.1422	-0.208674	-0.210344	-0.180705	0.142804	-0.182501	0.46067	0.942403
HIS1	-0.643646	-0.14056	-0.703201	-0.37699	-1.3755	-0.93199	-0.104697	-0.421212	0.285855	-0.0341137	-0.0150303	0.427605	-0.319394	-0.469179	-0.321623	0.532424	-0.0843869	-0.554062	-0.630222	-0.262478	-0.571299	0.36736	0.0652481	0.42908	-0.65335	-0.0225397	-0.093623	0.706813	0.411307	0.444425	0.0437009	-0.290859	0.194662	0.134794	-0.507394	-0.602021	-0.336102	-0.115762	-0.226597	0.100733	0.224823	-0.18896	0.178841	-0.971285	0.357957	-0.455387	-0.153134	-0.321106	-0.510869
ZNF133	-0.0101237	-0.359058	-0.391378	0.110891	-0.236314	0.26257	0.552654	0.0019121	-0.142151	-0.735942	-0.656154	-0.275426	-0.0372803	0.113513	-0.0517689	0.667773	0.407391	0.567715	0.447452	0.445223	0.520032	0.430016	-0.335248	-0.236214	0.0798101	0.406493	-0.190269	0.739466	1.04758	0.76695	0.0650119	0.428898	0.155838	-0.59796	-0.301341	0.169938	-0.571091	-0.951603	-0.291259	0.0252462	-0.540675	-0.667493	-0.0500113	0.103968	-0.306919	-0.582284	-0.1692	-0.939508	0.452401
THTPA	0.564854	0.0378568	0.253539	-0.0743977	-0.422369	0.181485	0.465904	-0.530514	0.356481	0.292746	0.0719452	0.774146	0.199123	0.284813	-0.420076	0.155622	-0.532584	1.00849	0.910976	0.0510222	-0.869053	0.166117	-1.21457	-0.323086	-0.797434	0.332729	-0.669301	0.0304635	0.80702	-0.0426862	-0.259928	0.711433	0.55681	-2.17274	1.07675	-0.526342	0.696529	-0.996426	0.294011	0.369439	-0.109905	0.439167	-0.482956	-0.788529	-0.5403	-0.619597	0.811147	-0.54925	0.554105
SSRP1	-0.723518	-0.542488	-0.630497	-0.181067	-1.03202	-0.145681	-0.902686	-0.504807	-1.37961	-1.3194	-0.760486	-1.1358	-1.28044	-0.416271	-0.233158	-0.815651	-0.380466	-0.849135	-1.09517	-0.171475	-0.297277	-0.575978	-0.721608	-0.848781	-0.718235	-1.16734	-0.763206	0.373545	0.11107	0.330976	-0.037969	-0.114988	0.162462	-0.400998	-0.607399	0.451985	0.361383	-0.225837	-0.850139	-1.19795	-0.533806	-0.936147	-0.657445	-0.150317	-0.023414	-0.799022	-0.514965	0.246066	-0.896989
IHPK2	-0.188962	0.176388	-0.995054	-0.669121	-0.647129	-0.12825	0.654473	0.262271	0.368626	1.03498	0.443575	0.494631	0.625671	0.327967	0.369454	0.522939	-0.328643	0.0943438	0.433924	0.0410242	0.135978	-0.0890946	0.0150589	-0.524118	0.0497621	0.8019	0.113225	0.0315641	0.767694	0.0991945	-0.0122503	0.418058	0.379468	1.65309	0.0828052	0.418687	0.0669266	0.300493	-0.113483	0.506585	-0.036528	0.180125	-0.121384	0.169152	0.398477	-0.475662	-0.210411	0.208269	0.19321
MAEA	0.309071	0.446886	-0.159215	0.497063	0.303982	0.360987	-0.34825	-0.0616773	0.884753	0.948042	0.623453	0.0424892	0.184447	0.349432	0.298002	0.685538	0.905659	0.141622	0.261037	0.073009	-0.210601	0.760685	0.55551	0.180802	0.198334	-0.107246	-0.597031	0.0153199	0.392723	0.0909163	0.283139	0.404359	0.302204	0.557701	0.210372	0.151339	0.175642	0.119201	0.307592	0.701963	0.558398	-0.00392284	0.558469	0.52474	0.229601	-0.0650827	0.46777	0.371822	0.148598
TXNL1	-0.45148	0.0630881	-0.212719	-0.369715	-0.897929	0.173261	0.0837286	0.0439136	0.245732	0.283211	0.182123	0.0476575	0.0913302	-0.323672	-0.326493	-0.495665	0.406967	0.114183	-0.0823648	0.0236185	-0.25503	0.309665	1.41799	-0.036268	-0.51606	0.187042	-0.160431	-0.129491	-0.135598	-0.20649	-0.135793	0.103507	0.00687938	0.0117524	-0.131239	-0.65418	-0.0145189	-0.54323	-0.259734	-0.0667252	0.145162	-0.219661	0.16847	-0.941539	0.0321179	0.173683	0.128321	-0.381598	0.148625
IDH3B	0.0884482	0.457715	-0.0617152	-0.383147	0.0223285	0.280169	0.26976	-0.125744	0.199938	0.236568	0.0398605	0.361717	0.327284	0.180196	0.161106	0.10741	0.309068	-0.0951154	0.450308	0.226353	0.0255747	0.373204	-0.0298454	-0.0776146	0.261079	0.173194	-0.239168	0.460681	0.0345595	0.202243	0.0980513	0.331203	0.380993	0.105017	0.51186	0.335958	-0.184861	-0.842476	-0.337349	0.209336	0.150075	0.617062	0.248612	0.275344	-0.703197	-0.398867	0.241656	-0.0807718	0.74399
PNRC2	-0.527967	-0.799094	-1.08046	0.507014	-0.531926	1.09512	-0.53696	0.112126	-0.206774	0.11745	1.08155	-0.174623	0.0996456	-0.854583	0.479199	-0.939697	0.0466002	-0.429537	-0.198303	-0.758536	1.15423	0.339705	1.04832	1.09367	0.363206	0.01049	0.875662	1.22699	-0.820246	0.483335	0.121166	-0.424359	-1.14087	0.352181	-0.438032	0.628733	-0.20394	1.19563	-0.697682	-0.373526	0.453161	-0.707493	0.409774	0.820264	0.69696	0.384683	-0.259376	0.358699	-0.41045
NDUFA7	0.245154	-0.193057	-0.595486	0.653239	0.155188	0.384635	-0.73194	0.538261	-0.407878	-0.392357	1.11859	-1.0615	-0.852786	-0.286191	0.774676	-0.0892699	-0.103599	0.270285	-0.100867	-0.191942	0.549519	0.234438	0.525586	0.158418	0.512451	-0.534519	0.546671	1.34718	-0.594398	1.13167	0.482273	-0.101918	-0.678128	-0.455274	-0.056469	0.189637	1.08144	1.07109	-0.618266	-0.681045	0.481701	-0.469831	0.034779	0.587957	0.696099	0.341796	0.351895	0.183421	0.406338
SC5DL	-0.385697	0.65161	1.38117	1.70184	-0.313675	0.797064	0.0043118	0.887393	-0.636756	-0.107732	0.442653	-0.476682	-0.587094	-0.56479	0.376916	0.683509	0.891083	-0.265362	-0.352618	-0.152735	1.25816	0.00748414	0.106384	0.02343	0.548485	-1.15083	-0.487722	0.61217	-0.0134305	0.352664	0.730941	-0.473921	-0.427127	0.717614	0.503846	0.44369	1.25104	1.12532	0.354863	-0.667949	0.335867	0.187397	0.347109	1.27153	0.311207	0.0739308	-0.203705	0.790708	-0.000818858
HTR3A	1.05546	0.279929	0.468065	-0.940714	0.401715	-0.19882	0.553407	-1.06402	0.392315	0.474892	-0.383204	1.19848	1.47774	0.124052	-0.860714	0.145382	-0.483248	1.12815	2.57759	-0.136033	-0.97517	2.21322	-0.250745	-1.41947	-0.918829	0.299308	-0.277578	-1.44984	0.500344	0.342696	-0.82424	-0.164418	0.356414	-3.07722	0.519539	-0.474517	1.41769	-2.86014	0.0264641	1.16506	-0.424279	0.665975	-0.574296	-1.2589	-1.83429	-1.05044	0.282845	-0.684903	1.07973
KCTD14	2.18856	1.2973	1.85102	0.46473	2.03135	2.00643	0.951667	-0.200548	1.43781	0.593571	0.543324	0.784294	0.410188	0.423049	1.16531	1.12025	1.68202	1.75424	2.34798	1.5369	1.05498	2.66472	0.167266	1.80359	1.51671	1.11866	0.113758	1.25317	1.99123	0.474928	1.68645	2.46753	1.95809	2.3988	2.459	1.64772	1.9618	1.6225	0.554936	1.07076	0.105785	1.42478	1.6913	1.91666	1.86809	2.01094	1.50639	2.02194	1.38174
ARD1	0.113376	-0.401246	-0.705299	0.113277	-0.049539	-0.105726	-0.384038	0.588236	-1.15355	-0.967149	0.216163	-0.902527	-0.949106	-0.688463	1.04733	0.623001	-0.252522	-0.774637	-0.256323	-0.327678	0.93011	-0.45608	-0.00428454	-0.129508	0.0381261	-1.08652	0.0412275	0.195742	-0.428593	0.573686	-0.129086	-0.458848	0.0215355	0.896675	-0.611138	0.364616	0.431636	1.19469	-0.448966	-0.73465	-1.0405	-0.796114	-0.783183	-0.332477	-0.0824886	0.816356	0.366747	1.29731	0.265223
SUV420H2	-0.086461	-0.0125698	0.517511	-0.879167	-2.13556	-0.141275	-0.062952	-0.206708	-0.188886	0.0566533	-0.339126	0.166069	-0.151386	0.188019	-0.387249	-2.04465	0.185518	-0.266143	0.0285497	-0.0955545	-0.368761	0.561309	0.088954	-0.957847	-0.60357	0.43845	-0.357834	-0.424119	1.53235	-0.58444	-0.104307	0.551845	0.440042	-0.879739	0.216878	-0.208772	0.296398	-0.060779	-0.151988	0.118973	-0.970596	0.269738	0.0162627	-0.6131	-0.330206	-0.320063	0.430779	-0.399684	-0.0355458
TRIP	-1.09404	0.256845	-0.513489	-1.22805	-1.62111	-0.397466	0.0932605	-0.757248	0.0143686	0.0726109	-0.645857	-0.0185284	-0.0419113	0.0825897	-0.249177	-1.63256	-0.00991105	-0.538976	0.0876018	0.00528662	-0.613678	-0.107702	0.651894	-1.08184	-0.971084	-0.220275	-0.400916	0.0919743	-0.0433213	-0.992243	-0.545473	0.0230583	-0.042752	0.00345693	0.175547	-0.457098	-0.0992912	-0.358471	-0.0115383	0.226089	-0.786238	0.286949	-0.45904	-0.0178823	-0.283972	-0.202367	0.2463	-0.268999	0.222228
NXT1	-0.165228	0.205102	-0.206199	-0.477346	-0.949938	1.05895	0.38705	-0.112594	-0.546885	-0.0581089	-0.347498	-0.00716004	-0.0973277	0.123256	0.59489	-0.486426	1.34336	-0.388642	0.185684	-0.219726	-0.0801647	-0.588988	-0.333278	-0.22705	0.129277	0.0817857	0.0554392	0.450903	-0.00142246	-0.558784	0.121524	-0.134923	0.197919	-0.133906	0.294111	0.112015	0.116397	0.0578984	-1.02448	-0.0169167	-0.492055	0.0246119	-0.361195	0.26667	-0.379154	0.35566	-0.12217	0.323457	0.197745
SNRPD2	-0.605459	0.266738	-0.366469	-0.668353	0.47736	-0.0041551	0.198427	-0.128433	-0.121306	-1.17406	-0.172752	-0.0664231	-0.184486	-0.717877	0.13126	-0.457488	0.135904	-0.161389	0.112492	-0.178763	-0.213038	-0.216024	-0.507986	0.459753	-0.311156	0.132832	0.30513	0.356045	-0.342313	1.40081	-0.0160185	-0.113207	-0.297979	0.0720169	0.262746	-0.0689534	-0.0556227	-0.326834	-0.615142	-0.245203	-0.978375	-0.0788811	-0.0285825	-0.524102	-0.595935	0.166622	0.274644	0.466362	-0.459505
ZNF486	0.227744	-0.492189	0.631176	-0.616682	-8.86321	-0.246413	0.182912	-0.351625	-0.340993	0.0585307	-0.0384729	-0.144375	-0.187429	-1.00314	0.06991	-0.676924	0.0874041	0.0851666	-0.865048	-0.422746	0.139966	-0.354201	-0.535973	0.337681	-0.393707	0.32545	-0.647609	-0.773115	-0.320936	0.886373	-0.451735	-0.108117	0.253298	-0.468077	-0.354546	0.221387	0.294246	-0.700293	-0.213104	0.127012	-0.514304	0.0527705	-0.187994	-0.217069	-0.401684	0.357399	-1.17491	-0.39336	-0.0758925
EIF4EBP1	-0.0305274	0.551423	0.67723	-0.144934	-0.988145	0.85317	1.34895	-0.719081	0.174772	0.37066	-0.566146	0.0615937	-0.211976	0.347111	0.195332	0.298413	-1.30038	1.15359	1.51688	0.402047	-0.646683	-0.931892	-0.775054	-0.3795	-1.45273	-0.19946	-0.363359	0.22684	-0.152711	0.974676	-0.146834	0.296284	0.469929	-5.57146	0.490596	-0.794885	-0.0251963	-0.443747	0.346618	0.311706	-0.537409	0.533447	-0.757432	-0.796134	-1.50873	-0.289967	0.0499099	-0.208635	-0.690217
CRIP2	-0.618433	0.590214	-0.630153	0.0180661	-1.67708	0.541773	0.227978	-0.521724	0.142797	0.425451	-0.338233	0.669148	0.517227	0.176868	0.0903518	0.994241	-1.52338	2.00148	2.56652	0.503107	-0.294472	-0.30824	-0.31469	-0.529324	-1.41865	-0.0859749	-0.673937	-1.03369	-2.51048	0.035355	-0.448753	0.121171	0.171507	6.22815	-0.655138	-0.67912	0.00110504	-0.994718	0.126006	-0.0574278	-0.559494	-0.431325	-0.925652	-1.08636	-3.21278	-2.14032	0.446851	-1.31194	0.40734
MGST3	-0.176506	0.506056	-0.149467	0.75688	0.0103155	1.00838	0.769192	0.00255339	0.466481	0.446092	1.19695	-0.169158	0.959294	0.637015	1.09071	0.00406438	0.293204	0.998776	0.188991	0.482619	1.14842	0.556545	0.748178	1.74144	0.407698	0.547342	0.653046	1.33279	1.66744	0.392437	0.80467	0.658158	0.599855	0.751252	0.379744	0.570841	0.101996	0.619052	-0.00873847	0.564591	1.38153	1.37989	0.586417	0.726355	0.889905	-2.3935	1.06739	1.21151	-0.162911
MAL	-1.77121	-0.755469	-0.773504	-0.613076	-2.28559	-1.30616	-0.650066	-2.00066	-0.486241	-0.0231578	-1.2581	-0.22277	-0.239278	-0.984483	-1.18439	-1.12101	-1.08146	-0.979648	-0.883423	-0.633691	-0.914008	0.181834	-1.12308	-0.838302	-1.29129	-1.11405	-2.32319	-1.04426	-1.11506	-0.935825	-1.2062	-1.52013	-0.962727	-1.03342	-1.5524	-1.47877	-0.621237	-0.900939	-0.62212	-0.503019	-1.43497	-0.66193	0.197577	-1.26799	-1.51841	-4.19455	-0.85661	-0.827683	-0.95751
RIBC2	1.194	-0.188746	1.39936	-0.666168	-0.830115	-0.247761	0.680384	-0.227773	0.307156	-0.203536	-1.38611	0.234072	-0.0984057	0.608655	-0.387206	0.783654	0.665961	1.28781	1.21859	0.273327	-1.23658	2.52097	-1.1432	-1.00922	-1.24728	0.57563	-0.910283	-1.87042	1.87968	-0.171503	-0.601678	0.842791	1.40031	-2.58344	0.0865298	-0.653407	1.17486	-0.883904	0.642904	-0.0244138	-1.21806	0.0802638	-1.3666	0.0416931	-1.57149	-2.71174	0.238905	-0.612562	1.0145
C2orf24	0.981131	1.13395	0.577101	0.363624	1.17997	1.18497	1.02143	0.453045	2.11259	2.59217	1.58748	1.83796	1.65367	1.16665	0.844157	1.4859	1.18435	1.21932	0.825113	0.88598	0.118839	2.5619	1.78412	0.837608	0.769769	0.853367	0.536315	0.602247	1.03981	0.262864	0.479616	0.936496	0.959291	9.5333	1.36021	0.990971	1.30606	0.946914	0.402077	1.88164	1.65087	2.07939	1.21259	1.52449	0.534699	0.765756	1.00936	-0.136511	1.36449
SSH3	-0.270775	0.235379	0.341963	0.334278	0.769816	-0.00210761	0.328569	0.266452	0.0363484	-0.184019	0.317644	0.209532	0.326327	-0.217521	-0.292482	0.47641	-0.577934	0.311522	-0.118609	0.492178	-0.127661	-0.0308757	0.361143	-0.346649	-0.366982	-0.266622	-0.301351	-0.732398	-0.0472653	-0.555632	0.335634	0.462457	0.180782	0.619542	0.441734	-0.0974808	0.593529	-0.470263	0.55589	0.283678	1.34673	-0.102542	0.60771	-0.362134	-0.422563	-0.25893	-0.392286	-0.524128	-0.072735
GNB2L1	0.360559	0.375791	0.0460594	-0.136191	0.0389778	-0.0689545	0.218121	0.279801	-0.0683338	-0.327264	-0.11991	-0.122368	-0.17036	0.292353	0.300238	0.203215	-0.0720957	0.715352	0.179201	0.395634	0.0354737	-0.132133	-0.152923	0.251811	-0.157758	-0.189355	-0.0888997	-0.022378	-0.413274	-0.574451	-0.116401	-0.186727	-0.187328	0.00525277	0.0688614	-0.191195	-0.0850243	-0.147981	0.278539	-0.0830159	-0.119261	-0.0931879	-0.039681	-0.388456	-0.21762	0.183576	0.264331	0.233426	0.259397
GANAB	0.200325	-0.898051	-0.123262	-0.141417	-0.786161	0.0783051	0.0778285	-0.0447434	-0.264063	-0.258455	-0.328527	-0.234039	-0.0220194	-0.0997945	-0.122535	-0.510257	0.400258	-0.614074	-0.476861	-0.315871	0.337286	-0.239044	-0.257813	-0.867431	-0.452906	-0.564061	-0.587764	-0.473903	-0.20923	-0.507266	0.531293	0.101848	0.228797	-0.0319153	-0.475556	0.446527	0.043209	-0.0793209	-0.0374089	-0.475375	-0.110359	0.0101992	-0.042999	-0.41772	-0.399585	-0.676393	-0.818903	-0.451578	-0.838435
SLC25A11	0.213371	-0.0567211	-0.274857	-0.382808	-0.576197	-0.285209	-0.713811	-0.463846	0.287141	0.42469	0.200437	0.23559	0.852959	-0.131736	-0.0590012	-0.437989	0.0860769	0.345279	0.480112	-0.574881	0.210153	0.0275926	0.270614	-0.316205	-0.291439	-0.755075	0.633981	-0.35161	-0.0692899	0.184538	0.186221	0.145736	0.0364147	-0.36377	0.0978335	-0.470113	-0.176107	-0.621037	-0.0787716	0.127611	0.360111	0.477281	0.0500203	0.432466	-0.00109651	0.386296	-0.381827	0.0571779	0.596999
PRKAB1	0.444331	1.73334	-0.602756	-0.061154	0.672113	0.513768	0.637028	0.29637	0.740988	1.14804	0.478548	0.457166	0.93901	0.598347	0.369185	0.778362	1.07602	0.853454	0.702767	0.50038	0.291506	0.017362	0.376501	0.707824	0.684647	1.71988	0.961542	0.512846	-0.162608	0.148746	-0.0675257	-0.117151	-0.189739	-1.06354	1.50712	1.09379	0.702257	0.359573	0.6608	1.04519	0.34483	0.775716	-0.365292	1.34033	0.696028	0.531743	0.938344	0.608918	1.13723
LDHA	-1.63338	-0.0921508	-1.45469	-0.573253	-0.839824	-0.598385	-0.784617	-0.517871	-0.778803	-0.792637	-0.387478	-1.19928	-0.902358	-0.428436	-0.64732	-0.413488	-0.435222	-0.741829	-0.87376	-0.615583	-0.406199	-0.859522	-0.646786	-0.812128	-0.763875	-0.782475	-0.502808	-0.132197	-0.214747	-0.344109	-0.132497	-0.757879	-0.398373	-0.407835	-0.225524	-0.0779274	-0.212961	-0.0494374	-0.332067	-0.975922	-0.691566	-0.761586	-0.607562	-0.611427	-0.810661	-0.721423	-0.552138	-0.384399	-0.461028
HSU79303	0.464175	-0.0204422	-0.365638	0.180181	-1.91271	-0.137887	-2.25618	0.567684	0.0411662	-1.03207	-0.206528	-0.216556	-0.846225	-0.177766	0.144015	-0.465988	0.822782	0.0661044	0.38821	-0.456878	-0.638451	0.642542	-0.731641	-0.229858	-1.14076	-1.62802	-0.234594	-1.42993	-1.40362	0.433507	0.607968	-1.04441	-1.06888	-0.539183	-0.382581	0.0738099	0.545381	0.206278	-0.248048	-0.918136	-0.602328	0.762341	-0.156933	-1.11144	-0.0878394	0.137401	-0.806096	0.408439	-0.158044
HK2	-0.551085	-0.0696893	-0.729282	0.214162	0.296571	-0.0100296	-0.334582	0.981732	-0.480006	-0.000859064	0.98188	-0.382238	0.522704	-0.297398	0.567816	0.4312	0.180082	-0.447747	0.187281	-0.620775	0.344809	0.248984	0.434754	0.349651	0.490131	-0.197106	0.339211	0.316913	-0.196546	1.71364	2.02479	0.0376953	-0.130681	0.28437	-0.0991469	0.335249	0.458422	0.228186	-0.401283	-0.150137	-0.275552	-0.0790106	-0.0410594	0.985141	-0.0396849	0.966964	0.364125	0.297423	0.0380601
MGC3262	0.213655	0.726342	-0.437629	-0.596161	0.0297202	0.466127	0.377919	0.000751859	0.364943	0.255773	-0.199577	0.303235	0.113464	0.030039	0.134353	-0.377859	0.64251	0.261305	0.318606	-0.0851673	0.458017	0.0634271	-0.398623	-0.00763515	0.154706	0.526203	-0.0679856	0.393699	0.111595	-0.37741	0.179714	0.036219	-0.573286	0.100332	0.00243827	0.340943	0.0587121	0.384784	-0.339377	0.158613	-0.295849	0.222437	-0.219886	-0.0697481	-0.134684	0.191629	0.506633	0.255653	-0.126408
ABCD4	-0.273605	-0.290918	0.337748	-0.298899	-0.544773	-0.0292718	-0.0528074	-0.519689	0.460232	0.815351	0.515865	0.419039	0.178153	-0.225287	-0.0745613	-0.396833	0.31617	0.388646	-0.294871	-0.580443	-0.408889	0.815612	0.882316	-0.0243794	-0.372316	0.244021	-0.0364431	-0.572553	0.495566	0.0911784	-0.325592	0.121863	0.239057	0.341473	0.167284	-0.247699	0.531256	-0.151619	0.0259449	0.538577	0.22937	0.560299	0.528274	-0.0327561	0.173644	-0.301591	0.0976447	-0.129016	0.511046
ELAC1	-0.515074	2.19574	0.776364	-0.194967	-1.36821	0.303453	0.00450529	0.0336426	0.637306	0.247034	-0.0509756	0.400605	0.195558	-0.136172	-0.0644485	-1.35926	2.18182	0.217769	-0.23229	-0.452368	-0.395911	1.25228	2.31485	0.676259	-0.533473	-0.19975	-0.0458924	-0.263041	-0.219289	-1.40622	-1.13697	-0.463365	-0.0891968	-1.60423	-0.259259	0.290942	0.0268323	0.345739	-0.644861	0.207242	-0.313069	0.547169	0.817946	-0.0380503	-0.176291	0.741045	-0.063512	0.138726	0.0522136
SKP2	-0.441578	-0.209603	-1.1444	-1.00319	-1.03664	-0.609999	-0.731147	-0.606237	-1.2976	-0.802367	-0.268861	-0.818795	-0.650269	-0.82961	-0.0547962	-1.38979	-0.121214	-0.83547	-0.665786	-1.17189	-0.127363	0.484521	0.156844	-0.569215	-0.78682	-0.342558	-0.331099	-0.177247	-1.06381	-1.48434	-0.339227	-0.624335	-0.673748	-0.200301	-0.34508	-0.383827	-0.698671	-0.644366	-0.777687	-0.745271	-0.619007	-0.401466	-0.455959	-0.50445	-0.12414	-0.0589785	-0.771676	-0.0139007	-0.313155
TPM1	0.225301	0.0720107	0.418898	0.976913	0.431673	0.242791	0.739285	0.785635	1.68136	1.17293	1.06361	2.1376	1.21978	0.193599	0.094144	0.143182	0.489953	1.57716	0.320355	0.28822	0.126274	2.62976	1.43507	1.43864	0.52704	-0.0354024	-0.151914	0.326591	0.0917629	0.843617	0.21789	0.341402	0.330343	0.608872	0.420106	0.821725	0.118304	0.093916	-0.12577	0.755433	0.581043	1.25724	1.35981	0.544702	0.230162	0.419787	0.300485	0.167006	0.208748
TFG	-0.127997	-0.140235	0.238369	-0.0752968	0.406908	0.125871	0.70538	-0.0614012	0.562919	0.475427	0.343918	0.0909556	0.338949	0.258037	0.551289	0.0742766	0.0277437	0.042802	0.354984	0.00895726	0.201852	0.146356	0.213274	0.219714	0.182785	0.467682	0.245721	0.0511257	0.411557	-0.0778703	-0.0319128	0.239217	0.300342	0.171427	0.562744	0.364303	0.400442	0.199846	0.226879	0.413342	0.164332	0.487399	0.269486	0.656752	0.0721223	-0.131392	-0.0454382	0.446956	0.225193
VPS4A	0.360404	0.286112	0.104632	-0.406166	0.592512	-0.0511953	0.742718	0.120126	0.684442	0.726315	-0.0152139	0.751746	0.450581	0.246579	0.0409745	0.437184	-0.147963	0.63576	0.715768	0.488891	-0.0904527	-0.0269911	-0.374765	-0.338075	0.168541	0.113209	-0.0903801	-0.267324	0.465136	-0.486688	-0.418755	0.173241	0.232955	-0.56621	0.0833744	-0.40167	0.463944	-0.113998	0.225955	0.321563	-0.167128	0.426398	-0.17323	-0.165122	-0.26456	-2.51616	0.254058	-0.270334	0.458189
LOC113174	-1.58733	-0.373084	-0.930962	-0.0629484	-0.526272	-0.783933	-0.475022	-0.279251	-1.00337	-0.967842	-0.857901	-1.1864	-0.953103	-1.16235	-0.132576	0.345867	-0.604459	-1.33674	-0.602067	-1.10472	-0.0485897	-1.35921	-0.338128	-0.244081	0.277819	-0.779539	0.415996	-0.0765632	-0.223742	-0.124035	0.0586303	-1.18666	-0.893674	2.18287	-0.707204	-0.366213	-0.903618	-0.428058	-0.660879	-1.22231	-0.41402	-0.766544	-0.965945	0.151395	0.571778	-3.03115	-0.46588	0.110044	-0.933136
RBMS1	0.0588464	0.144534	0.105909	0.627977	0.180491	-0.460568	0.277727	-0.501699	0.416204	0.323185	-0.505551	0.698261	0.245002	0.059003	-0.276413	0.552556	-0.134626	0.426984	0.316921	0.283528	-0.204826	0.175397	-0.271671	-0.324636	-0.440346	0.128147	-0.201968	-0.327613	-0.0957705	-0.752977	0.13958	-0.0314058	0.281448	0.464963	0.303104	-0.157167	0.353821	-0.217394	0.072669	0.134248	-0.256351	0.51311	-0.386067	-0.236612	-0.277536	-4.68227	-0.0533521	-0.375672	0.158062
HDLBP	-0.413891	-0.360857	-2.24357	-0.457741	-0.940234	-0.40181	-0.255697	-0.505207	0.173052	-0.523231	-0.568685	-0.44592	-0.0597077	-0.0763198	0.0402364	-0.564622	0.0850764	-0.228485	-0.667079	0.0951567	-0.0132664	0.210574	0.0291071	0.260227	-0.447997	-0.15	-0.386704	-0.285637	0.23191	0.34598	0.614806	-0.41213	-0.400731	0.619765	-0.249965	-0.122722	-0.467881	-0.0767805	-0.12957	-0.0495094	-0.262354	-0.578762	-0.0965678	0.171672	0.333148	-2.09022	-0.0659972	-0.171612	-0.18793
M6PR	-0.232979	0.176961	0.231486	-0.113469	-0.135195	0.00614446	0.0861383	-0.343055	-0.0942967	-0.324371	-0.641456	-0.383333	0.018854	0.247744	0.267352	-0.382516	-0.083441	0.387842	0.195401	-0.0539774	0.305356	0.0712735	-0.188023	0.518525	0.239672	0.139159	-0.367032	0.205719	0.214799	-0.0402181	-0.334467	-0.153718	-0.725372	-0.276135	-0.0380119	-0.258952	0.31319	0.296298	0.236661	-0.0679112	-0.13796	-0.0443497	-0.240362	0.237656	0.213547	-1.07954	0.436816	0.386896	0.202872
IRAK3	-0.0378514	0.0502265	-0.221631	0.532535	-0.375323	0.220568	0.142641	-0.372879	-0.228071	0.0280642	-0.493111	0.0804514	-0.428972	0.191606	-0.31029	-0.179119	0.310116	0.351894	0.164296	0.340706	-0.0754916	0.460371	-0.240548	-0.312635	-0.533715	0.270309	-0.318467	-0.554437	-0.668589	-0.145632	0.699867	-0.364749	-0.141502	0.108172	0.331949	0.018334	0.257336	-0.261638	0.237392	0.0350653	-0.118513	-0.193801	-0.264893	-0.316005	-0.187046	-1.08835	0.0754405	-0.613836	-0.44154
EBSP	-0.190263	0.137071	-0.387657	0.00905674	0.220386	-0.090162	-0.083791	0.775799	-0.154293	-0.755063	-0.0185702	-0.538516	-0.696787	0.422702	-0.790226	1.38106	-0.257505	0.271724	0.309437	-0.126433	0.454416	-0.152876	-0.299953	-0.876643	-0.0201693	-0.843425	0.213354	0.439372	-0.0365148	0.566798	0.193653	-0.137244	-0.17284	0.678511	0.0371023	0.0324381	0.0763556	0.333598	0.774169	-0.190005	-0.326486	-0.149492	-0.41976	0.0288165	0.451402	-0.168914	0.264594	0.288643	0.573293
MRPL39	0.0323372	0.369389	-0.299996	-0.254775	-0.80348	-0.220622	0.148931	-0.389547	0.162124	-0.086888	0.0409107	-0.0816152	-0.114486	0.198099	-0.112751	-0.607619	-0.0654587	-0.174945	-0.104448	-0.0512523	-0.0940473	-0.046755	-0.428523	0.291928	-0.33581	-0.182986	-0.224199	0.142586	-0.409605	0.0375868	-0.239496	-0.0423072	0.0694579	8.94837	0.0856262	-0.103973	-0.37806	-0.0290543	-0.063141	-0.0197667	-0.125413	0.0386317	-0.234408	-0.390762	-0.0942202	0.608045	0.430785	0.244863	0.0803594
C9orf16	-0.00721018	0.722986	0.00757055	-0.587204	0.0176513	-0.150674	0.578729	-0.238904	0.534013	0.570099	0.0279119	0.507613	0.530311	0.328455	-0.0252027	-0.534688	1.97501	0.401787	1.05448	0.0538843	0.255805	-0.0571077	-0.362192	-0.342295	-0.36758	0.251913	-0.519837	-1.04175	0.42554	-0.0290271	-0.391655	0.059095	-0.00532206	-1.17073	-0.0756375	-0.339793	0.155004	-0.729446	-0.053357	0.561139	-0.524293	0.665092	-0.732474	-0.00664277	-0.420979	0.199328	0.352456	-0.420476	0.340907
TFCP2	0.0970223	-0.191778	-0.239641	-0.236316	-0.362056	0.408423	0.0297694	-0.0457995	0.148574	-0.0684869	-0.053131	0.3822	0.095272	0.132335	0.0923403	-0.43268	-0.0325668	0.470035	0.104173	-0.147022	0.0433454	0.39652	0.170485	0.425469	0.342136	0.316257	0.0113875	0.0668256	0.601429	0.451911	0.409228	0.471794	0.462849	-1.02943	0.500883	0.34351	0.180796	0.153257	0.321371	0.246533	0.12655	0.261769	-0.0864741	0.452267	0.299347	0.420533	0.38611	0.293817	0.401908
IGF2	-0.913541	-0.98581	0.00502902	-0.286385	-2.39526	-2.27469	-0.67557	-1.88915	-1.12438	-0.798972	-1.58658	-0.517585	-0.591314	2.19374	0.927251	-0.969317	-1.7774	-0.900058	-1.05259	-1.08938	-1.96298	-1.47603	-2.21963	-1.83156	-2.573	-0.291581	-1.40933	-1.12487	-2.47349	-0.157679	-2.76395	-1.52569	-1.61723	-2.84039	-1.36482	-2.17599	-0.652911	-0.931114	2.23112	-0.724991	-2.117	-0.964868	-1.68303	-2.56389	1.70832	-2.36994	-1.5702	-1.91757	-1.39688
CD99L2	0.455681	-0.746691	-0.347581	-0.793327	-1.5336	-0.420366	-0.0467411	-0.1772	-0.0747409	-0.0366534	-0.09082	0.0322061	-0.156288	-0.467781	-0.746434	-1.09279	0.0885917	-0.340625	-0.322665	-0.466695	-0.552465	0.653497	0.556146	-0.15845	-0.63827	0.264547	-0.0544513	0.027079	0.204007	-0.257563	-0.262167	0.180282	-0.229316	0.117196	0.120055	-0.4836	-0.185577	-0.408521	-0.712027	-0.156568	-0.64783	0.0372275	-0.0505777	-0.113479	-0.406041	-0.296036	-0.480199	-0.198526	-0.226489
KBTBD2	-0.644093	-1.04956	-0.225264	0.823363	-0.693026	0.655114	-0.197166	0.987972	-0.903641	-0.50724	-0.0646787	-0.815297	-0.581964	0.0994296	1.45341	0.172885	0.775406	-0.753162	-0.852519	-0.654827	0.510509	0.546369	0.666209	0.717953	1.10879	0.266554	1.39267	1.02243	-0.605027	0.399313	0.511314	-0.789655	-0.0816054	0.617638	0.0629239	0.641499	0.176867	1.59107	-0.228301	-0.458508	0.582533	-0.763447	-0.0186602	0.31852	0.818267	0.441506	-1.15316	0.536704	-1.03739
SEC13L1	-0.470671	-0.848876	-0.807606	0.809497	0.328862	-0.109786	0.349792	0.534055	-0.524771	-0.554077	0.405294	-0.74832	-0.44335	-0.843702	0.218442	0.158474	-0.338121	-1.02983	-0.343865	-0.859933	0.0814939	-0.123315	0.530637	-0.663124	0.618384	-0.545623	0.520105	0.356758	-0.532805	0.665261	0.744981	-0.398088	0.201358	1.33819	-0.0819079	0.634024	-0.0253341	0.482562	-0.589916	-0.662414	0.434472	-0.954032	-0.323026	0.123169	0.247362	0.0523532	-0.209279	0.698254	-0.515072
TUBB6	-1.2234	-0.885462	-0.802822	0.235307	-1.16286	-0.443028	-0.538003	-0.253334	-0.507247	-0.984262	-0.728778	-0.361315	-0.648893	-0.816033	-1.05116	-1.06077	-0.565426	0.315792	-0.604153	-0.45423	-0.456836	0.101646	-0.272501	0.45762	-0.53824	-1.40433	-1.15549	-0.996514	-1.67729	-0.565216	-1.16547	-1.12275	-1.64582	-0.823786	-1.88279	-0.867823	-1.02954	-0.92931	-0.685577	-1.06818	-0.780504	-0.851212	-0.343041	-0.775325	-0.772456	-1.17719	-0.566103	-0.853585	-0.796364
KIAA1068	-0.836881	-0.548524	-0.963424	0.13875	-0.465393	-0.454864	-0.951732	-0.145638	-0.586651	-0.477735	-0.153344	-0.38237	-0.525063	-1.45469	-0.777908	-0.998575	-1.37722	-0.800002	-0.782948	-0.566887	-0.50445	0.0942214	-1.09025	-0.694513	-1.19421	-1.00341	-0.116677	-0.887289	-1.13631	-0.00602923	-0.37169	-0.872808	-0.943541	-0.608842	-0.60772	-0.604818	-0.307127	-0.993229	-0.74879	-0.856212	-0.674048	-0.739617	-0.898974	-1.17344	-1.01533	-0.685608	-0.401947	-0.874675	-0.871545
ARMCX1	-0.721835	-0.550435	-0.617833	-0.105194	-0.21966	-0.610008	0.0941419	-0.422926	0.527518	-0.419634	-0.565906	0.788855	0.348261	-0.28328	-0.926927	-0.910807	0.828461	0.167836	-0.704503	-0.592334	-0.140271	1.87008	0.425495	2.06878	-0.263356	-0.275821	-0.795591	-0.860586	-1.06435	-0.741899	0.253253	-0.725222	-0.592096	0.392781	-0.73665	-0.570846	-1.8876	-0.603168	-0.514161	0.351997	0.158354	-0.148765	0.116461	-0.946159	-1.28625	-1.43973	-0.59874	-1.31172	-0.827411
TUBB2	-0.313698	-0.626941	-0.167198	0.115902	-0.322547	0.460639	-0.567237	0.114951	-0.25215	-0.170461	0.0421902	-0.475474	-0.284777	0.0321875	0.216363	-0.33069	0.685189	0.0406196	-0.552256	-0.0196223	0.432566	-0.302503	-0.202404	-0.378925	-0.388502	-0.926582	-0.617753	-0.19358	0.275044	-0.267002	0.0502911	-0.14827	-0.160788	-0.315753	-1.09384	-0.866281	-0.179968	-0.276269	-0.780424	-0.360017	-0.32459	-0.477387	-0.0246598	-0.211107	-0.0676401	-0.12242	0.155887	0.0953251	-0.47067
SYVN1	0.49926	0.210667	0.00801558	0.509367	-0.157907	-0.819083	-0.19378	-0.0134398	-0.166871	-0.82948	-0.332379	-0.488413	-0.187637	-0.47967	0.278047	0.305445	0.483019	-0.80565	0.68589	0.0325481	-0.627298	-0.974737	-0.363281	-0.0145648	-0.728968	-0.590006	-0.0154471	-0.402516	0.315508	0.473938	-0.304497	-0.459329	0.287069	-0.149707	-0.726759	0.285586	-0.351751	0.54798	-0.279105	-0.181074	0.107001	-0.0659353	-0.600248	-0.929046	-0.636891	-3.80252	-0.100704	-0.494771	-0.478937
HSPD1	-1.0854	-0.809304	-1.22224	-0.0362575	-1.04181	0.32822	-0.949664	-0.261319	-1.68637	-2.07399	-1.02709	-1.76349	-1.4774	0.022279	0.954302	-0.439861	0.684461	-0.91376	-1.11734	-0.0792573	0.0174491	-0.766375	-0.66131	-0.409298	-0.22404	-0.773543	0.0106832	0.727464	-0.243851	0.451272	-0.689574	-0.12286	-0.738886	0.0213195	-0.605873	0.735971	-0.367694	0.383222	-0.0143012	-1.70635	-0.532156	-1.31424	-0.666666	-0.349439	0.477564	-4.33574	-0.469661	0.399885	0.228762
PPP1CB	0.0682626	0.387375	-0.131146	0.386707	-0.480507	0.0195063	-0.280815	0.0812221	-0.416889	-0.345281	-0.0304783	-0.395086	-0.470223	0.0400587	-0.048698	-0.172199	0.654105	0.326066	0.132697	0.265085	-0.0283307	0.0811444	0.155045	-0.0284506	0.0607672	-0.435841	-0.0532603	-0.105835	0.180217	0.193162	0.711493	0.252689	0.33624	0.200692	-0.112612	0.716867	-0.794912	-0.25128	-0.53664	-0.383014	0.273133	-0.38934	0.135987	0.0936807	0.0299679	-3.46697	0.380971	0.131862	-0.441507
CDC42EP4	0.887675	-0.264513	-0.548402	0.902997	0.790454	0.521239	-0.24481	0.778545	-0.141326	0.116001	1.18062	0.297454	0.0445374	0.242277	0.0637365	1.02401	0.360696	0.643148	-0.706356	-0.308952	0.535569	1.43241	0.937527	0.22148	0.000533657	0.616706	0.914838	0.40887	0.167917	0.811332	0.630836	0.376777	0.348918	1.1186	0.150874	0.874728	-0.171587	0.485317	0.0108248	-0.029024	0.703199	-0.389635	0.93925	1.1192	0.861672	-1.72506	0.515749	0.971119	-0.411863
NUP160	0.0129273	0.79077	0.365266	-0.794802	0.463515	-0.411859	0.575025	-0.230709	0.743743	0.492211	-0.779879	0.168846	0.0397489	0.371994	-1.16225	0.354239	-0.517878	1.50934	0.867523	0.594129	-0.402098	-0.881334	-0.15915	-1.6704	-3.18578	0.359077	-0.508949	-2.26919	0.609446	0.510789	0.0717115	-0.390814	0.222509	0.138963	-0.0402138	-0.368781	-0.148731	-2.66996	1.24882	0.308464	-0.934271	-0.16644	-1.04095	-0.625229	-1.18276	-1.02104	0.417111	-0.751755	-0.324988
SAH	-1.00218	-0.351059	-0.732733	-1.19434	-2.76281	-1.89574	-0.122368	-1.89584	-0.229961	-0.266551	-0.835933	-0.336045	-0.66249	-0.356006	-0.644031	-1.80724	-1.03144	-1.33194	-0.674206	-0.51912	-1.48426	-1.53263	-1.35302	-2.56021	-2.33802	-0.35437	-1.46206	-0.350983	-0.844126	-0.97813	-1.20491	-1.73086	-1.60058	-1.18073	-1.27758	-0.952454	-1.82631	-1.05094	-0.816696	-0.0752341	-0.981582	-0.457972	-1.06112	-0.40226	-1.74856	-1.32098	-0.812466	-1.48248	-0.411305
DIPA	-0.394974	-0.0127981	-0.336463	0.529068	-0.577558	0.256286	-0.0980696	0.353418	-0.345092	-0.776557	-0.467214	-0.111934	-0.669777	-0.0156028	-0.407225	0.146024	0.441796	-0.59453	-0.186782	0.0258028	-0.255052	0.0496981	-0.0418149	5.49233	-0.835744	-1.03103	0.010488	0.139272	-1.45385	-0.0215792	-0.56477	-0.858514	-0.751818	0.469079	0.106565	0.14089	-0.67136	0.462285	0.0101122	-0.80789	-0.731333	-0.585916	-0.78149	-0.446233	0.532608	0.370674	0.400372	-0.235033	-0.130506
C6orf129	-0.709938	-0.268265	-1.39596	1.31758	0.400104	-0.423137	-0.487628	0.741681	-0.438648	-0.689847	0.537884	-1.33464	-0.421747	-0.510228	0.179036	-0.409159	0.381208	-1.07773	-0.393504	-0.498419	0.631031	-0.110278	0.0799124	0.117169	0.759197	-0.593577	0.608196	0.355702	-0.759368	1.02022	0.593268	-0.198407	0.125502	2.22662	-0.324293	0.228758	-0.28092	0.159891	-0.683619	-0.87384	0.177781	-0.949823	0.408496	0.62156	-0.087165	0.328775	-0.173296	0.677008	-0.599052
RNH	-0.223089	-0.404515	-0.336989	0.157255	0.591863	-0.1809	-0.0922024	0.759777	0.437016	-0.225433	0.442651	0.526553	0.379724	-0.124499	0.377941	0.246597	0.610618	0.459282	-0.0104357	-0.321882	0.679473	0.157105	-0.025292	-0.17281	0.0242071	-0.42477	0.457091	0.232025	-0.487393	-0.245757	0.160665	-0.527075	-0.545267	0.103795	-0.292028	0.130546	-0.344744	0.477714	-0.340186	0.0528276	0.409007	-0.158507	-0.0618953	0.0233173	-0.372652	-0.206101	-0.249799	0.527903	0.154584
UBQLN4	0.378145	0.503679	0.196726	-0.175757	-0.0336051	-0.379237	0.508138	-0.0823871	0.170406	0.248341	0.110517	0.33778	0.0987714	-0.104241	-0.440268	0.115382	0.184208	0.522533	0.461816	0.225079	0.100915	-0.434261	-0.228355	-0.300375	-0.161841	0.138504	-0.172266	-0.65416	0.482667	-0.0645643	-0.306054	0.569617	0.577127	-0.718138	-0.0872644	-0.616696	0.136536	1.21885	0.822109	0.0659013	-0.708587	-0.0204797	-0.705523	-0.498941	-0.343799	0.0244791	0.456466	-0.311656	0.175088
MGC10820	-0.434169	0.105969	0.390333	-0.588152	0.138835	-0.200947	-0.055131	-0.123018	0.169165	0.228775	-0.0757045	0.329392	-0.120095	0.162198	-0.157425	0.780715	-0.209938	0.0877465	-0.122634	0.918155	-0.128043	0.485821	0.0857116	0.107281	-0.180389	0.758778	0.110405	-0.0701868	-0.220502	-0.765728	0.119063	0.211812	0.0837648	0.223873	0.213386	-0.105089	0.288534	0.256839	0.302869	0.336461	0.053994	0.377402	-0.154544	-0.102192	-0.072946	0.205985	1.66272	0.933429	1.12407
SCD4	-0.4016	-0.705298	0.157978	-0.223928	0.408801	-0.233518	-1.12597	0.651571	-0.124734	-0.017678	0.650572	-0.122951	-0.504445	-0.333217	-0.144831	-0.419108	-0.134945	0.488371	-0.140541	-0.435642	-0.0452999	-0.112207	2.26985	-0.915182	-0.28981	-0.621335	0.53203	0.249807	-0.000891184	1.3244	0.851639	-0.239836	-0.328033	0.166599	-0.294917	0.261905	-0.963645	-0.0655665	-0.635272	0.440205	0.062412	0.146436	-0.36021	0.390254	-0.297693	0.185104	-0.572165	-0.285252	0.0443379
TOMM40	-0.451819	0.638842	0.667695	-0.287628	-0.437733	0.0851181	0.367117	-0.199622	0.906917	0.703994	0.424145	0.070677	0.225589	0.0334818	-0.0406866	-0.945426	0.427358	0.677077	-0.0102927	0.0319577	0.0267585	-0.661515	0.724854	-0.198776	-0.334807	-0.252615	-0.297091	0.620912	0.21493	-0.635319	-0.11745	0.294483	0.386741	-0.152798	-0.107591	0.207226	-0.964832	0.222007	0.280203	0.137486	-0.616682	-0.00174672	-0.304486	0.0371715	-0.82483	-0.0973326	0.270165	-0.088099	0.511702
TXNDC5	0.0273385	-0.647507	-0.27726	-0.767509	0.209944	-0.321314	-0.406296	-0.2873	0.11628	-0.230998	-0.720784	-0.87724	-0.0784473	-0.243817	-0.473868	-0.685415	-0.285089	-0.551091	-0.52696	-0.185302	0.285921	-0.505608	-0.273078	-0.21006	-0.577626	0.093734	-0.160903	0.0383647	0.0633185	-0.485394	-0.0611724	0.0524104	-0.00246003	0.747915	-0.23879	-0.346083	-0.031252	0.129903	-0.515433	-0.985183	-0.724802	-0.527823	-0.0280735	0.214459	-0.378899	0.242807	-0.195416	0.119308	-0.260424
ATP8B1	0.070661	0.578761	0.198858	-1.13278	-0.00618623	0.708457	0.513289	0.0640666	1.86274	1.63407	0.956369	0.906089	1.61341	0.357258	-1.19116	0.649172	1.79731	0.419567	0.704066	0.668285	0.624735	0.329052	3.02576	0.0519162	0.688048	0.8034	0.0930603	2.01451	1.46654	0.0058269	0.772559	0.799924	1.2384	0.468173	0.241119	0.0335475	-0.109301	0.114152	0.4808	2.00072	1.25876	1.74848	1.34849	0.764304	0.981565	1.425	1.04776	0.577389	1.39065
RAB7	0.418928	0.148781	0.234324	0.496715	0.349437	-0.17368	-0.192751	-0.295178	0.561099	0.787834	0.405365	0.0476356	-0.173515	0.829982	-0.401839	0.284706	0.284455	0.168797	0.365473	0.637903	-0.606653	-0.0357039	-0.0668647	-0.103664	-0.287748	-0.561527	0.0635073	-0.260097	0.722323	0.481551	-0.0783458	0.660193	0.691782	0.184172	0.144894	-0.00925183	0.0502263	0.0427335	0.689928	-0.266344	-0.0889843	-0.224774	0.0639027	-0.391537	-0.391121	-3.67935	1.06603	-0.0825638	-0.120646
HNRPUL1	0.403534	0.0748579	-0.270711	-0.123149	0.326847	-0.298926	0.481421	-0.103396	0.160366	0.634393	-0.0915846	0.467312	0.391337	0.243152	0.193436	0.733618	-0.157618	0.20597	0.399555	0.495522	0.204102	-0.0713885	-0.558774	-0.000124606	0.126037	0.601628	0.188449	0.15488	0.782086	0.053323	-0.017594	0.482243	0.371166	0.559022	0.013165	-0.266863	0.0883033	-0.147099	-0.0214639	0.181784	-0.358927	0.443319	-0.0780562	-0.106333	-0.0238066	-1.26841	0.6203	0.211862	0.560997
KIAA1542	1.17389	0.00777887	-0.0465568	0.769719	0.132937	-0.370283	0.61769	-0.0724561	0.246443	0.3035	0.295472	0.278963	0.723775	-0.0177044	-0.191689	0.581407	-0.626005	0.199543	1.00193	0.388493	-0.159134	-0.223295	0.319013	-0.740693	0.325758	0.491266	0.338559	0.736096	0.830828	0.258468	-0.672259	0.583272	0.543182	0.105331	-0.041431	-0.264463	0.56714	0.229464	0.286645	0.456173	1.10764	0.232232	-0.00419386	-0.645311	0.0385191	-0.675477	0.258826	-0.332415	0.194538
PPP3CC	-0.17222	-0.233867	0.629864	0.372609	0.147525	0.03489	-0.38513	-0.289501	-0.290016	-0.34476	1.02852	-0.431186	-0.25029	0.426233	-1.20377	0.391707	-0.272543	-0.378291	-0.161149	-0.316772	0.357859	-0.212547	0.561174	1.09648	-0.0774303	-0.643581	-0.589503	-0.618238	0.0639215	0.29226	-0.822825	0.0626762	0.0254803	0.416139	0.0149573	-0.0155635	-1.00025	-0.144757	-0.130477	-0.247284	0.479067	0.10613	0.157303	-0.448765	-0.0771915	-4.75122	0.197243	0.224775	-0.167126
IMP4	0.0303275	0.321429	-0.137613	-0.344024	0.210591	-0.267864	0.306311	-0.115718	0.0783408	0.108397	-0.003728	0.438022	0.337326	0.128415	0.00250966	0.30448	-0.0575579	0.0398705	-0.0460478	0.0874581	-0.365055	-0.171666	-0.101546	-0.326489	-0.327538	0.244818	-0.322681	-0.0618999	0.371804	-0.122874	0.00529386	0.408749	0.328746	-0.068849	0.284656	0.0159533	0.248371	-0.245759	0.166463	0.211609	-0.239806	0.339928	-0.165336	0.0247506	0.0584364	-1.84097	0.493708	-0.0562966	0.301121
CD48	0.53126	0.570426	1.43616	0.458381	-0.483871	0.298002	0.502907	-0.115423	0.9052	0.591491	-0.0405957	1.64026	1.07144	0.679119	-0.510426	0.764711	-0.058536	0.501465	0.198879	0.743932	-0.406135	-0.173083	1.75582	-0.94955	-1.10531	0.376156	-0.420377	-0.574357	1.22657	-0.274846	-0.165397	0.605595	0.631054	0.619811	-0.0183322	-0.399987	0.381521	-0.446623	0.495844	0.776019	0.0840309	0.899159	0.250329	1.27435	-0.704221	-0.385515	0.470592	-0.587097	0.908702
RoXaN	-0.0736706	-0.723512	0.169795	-0.237801	0.021898	-0.408307	0.250966	-0.14615	-0.019341	-0.102432	-0.564072	-0.115964	0.111248	-0.393684	-0.454565	-0.00010459	-0.470903	-0.287854	0.181544	-0.220735	-0.267664	-0.383186	-0.20939	-0.482221	0.262476	0.339481	0.092693	-0.450862	0.686803	0.350363	-0.427998	-0.404621	-0.129914	-0.509925	-0.0770436	-0.673469	-0.262611	-0.571481	0.110686	0.188539	-0.197166	-0.0533398	-0.545847	-0.301659	-0.00498213	-1.33285	-1.35125	-1.51661	-0.159674
SPTLC2	0.278795	1.03934	0.498797	-0.304972	0.670641	-0.267384	0.285114	-0.074436	0.789714	1.01753	0.869085	0.569537	0.203621	0.354356	-0.274103	0.957089	-0.00153291	0.211427	0.155715	0.225853	-0.120759	0.0635054	0.343292	-0.258716	-0.432424	0.463218	0.0572092	-0.18689	1.06605	-0.0671639	0.460203	1.14728	0.72885	0.837526	0.741156	0.101214	0.653633	-0.0290833	0.271034	0.612767	0.231386	0.778057	0.267033	0.121244	0.180743	-0.0165379	0.651126	-0.00405176	0.509098
MOV10	0.202456	0.00146704	0.319618	-0.135253	0.61786	-0.0164238	0.00835107	-0.233397	0.362863	0.62406	0.258263	0.386598	0.314715	0.336678	-0.0665733	-0.24988	-0.46894	-0.0615861	0.273	0.0519464	-0.390568	-0.428894	-0.224953	-0.763912	-0.0841911	0.224676	-0.512612	-0.13446	0.379311	-0.93478	-0.114599	0.453299	0.374469	0.0957977	-0.0570113	-0.879669	0.0984656	-0.382818	0.144683	0.428256	-0.312647	0.0986194	0.0624009	-0.363408	-0.103458	0.1692	0.13673	-0.365208	0.370904
CCDC9	0.612086	0.525837	0.795036	0.115147	0.777349	0.0443495	0.026154	-0.0905412	0.170362	0.341022	0.182059	0.359471	0.0542439	0.59523	-0.290814	0.671588	0.0996083	0.869642	1.00838	0.535243	-0.275659	-0.60812	0.386626	0.0545241	-0.0864453	0.36273	-0.593074	-0.192872	1.20235	-0.156561	-0.343424	0.493974	0.487166	0.376904	0.514954	0.270048	0.869154	-0.466053	0.410667	0.603057	-0.310922	0.570236	0.0736487	0.129155	-0.150224	-0.020165	0.475229	-0.25293	0.963112
CHCHD5	-0.361233	0.0876191	-0.162322	-1.14872	-0.194334	-0.602283	0.22183	-0.17727	0.691711	0.378155	-0.0416531	0.374614	0.719638	0.48464	-0.28286	-1.02411	-0.74867	0.127716	0.0351597	0.113088	-0.54208	-0.770593	0.699985	-1.54737	-0.696803	0.649404	-0.493642	-0.707624	0.898488	-2.91621	-0.413999	0.0180105	0.588532	-0.0532141	0.170796	-0.313154	0.840167	-0.895456	0.530488	0.150028	-0.545103	0.557623	-0.326552	0.101941	-1.13555	-0.959288	-0.165336	-0.999247	0.807289
FLJ22222	0.371516	0.52557	0.421121	-0.474793	0.248123	-0.162831	0.134584	0.0912441	0.617199	0.29615	-0.18038	0.0692765	-0.0048646	0.0582192	-0.374964	0.297645	-0.119598	0.0383775	0.386998	-0.208299	-0.248257	-0.802648	0.307138	-0.824731	-0.331756	0.71465	-0.517319	-0.48401	0.0723628	-1.58905	-0.618943	1.27968	0.432629	0.151183	0.37508	-0.0803175	0.792865	-0.125035	0.092567	0.242254	0.980674	0.0943281	-0.0445534	-0.0458164	-0.430376	0.00420823	1.04603	0.456841	0.813576
MGC11242	1.72935	3.77391	0.583438	-0.348982	2.99303	2.33073	2.7922	2.11749	2.55258	3.16137	2.46878	2.20269	2.91189	2.21034	1.07973	4.08992	2.9114	2.0606	2.70801	2.44374	2.44458	1.36291	2.90798	1.62901	2.66567	2.4276	2.08652	2.21562	2.54952	1.38433	2.25248	1.84045	2.13187	2.42555	2.69708	3.2975	2.75421	2.54347	2.00563	2.67209	2.74386	2.76635	2.29231	2.89212	2.37602	2.20321	2.67434	2.42709	3.0237
PARC	0.396787	-0.355481	0.0606205	-0.334486	-0.057398	-0.199601	0.31645	0.00512965	-0.00264136	0.311268	0.265081	0.474308	0.252841	0.0251659	-1.49644	-1.1502	0.170801	0.372915	0.240939	-0.165213	-0.22544	-0.372377	0.517956	-0.418549	0.114631	0.975798	0.39958	-0.358529	0.278494	-0.573633	-0.339505	-0.143372	0.043512	-0.00491012	-0.176205	-0.360312	0.232487	-0.385652	0.076399	0.302457	-0.165953	-0.0489097	-0.315294	0.100738	-0.559182	0.00170183	-0.44878	-0.571479	0.163939
MGC10471	0.675563	-0.402279	1.0482	-0.000896349	0.682717	0.0112317	0.349464	0.12855	0.130748	0.0829669	0.00690284	-0.0836047	0.409901	0.27717	0.051581	0.810956	-0.192338	0.696892	1.31822	0.943458	0.00733044	-0.798324	-0.0659757	-0.00998903	-0.223256	0.282903	0.130489	0.0965287	0.842169	-0.457753	-0.480551	0.668742	0.735809	-0.179446	0.149049	0.227071	0.0581366	-0.200898	0.168282	0.233046	0.294719	0.462511	-0.452604	-0.200298	-0.546447	-3.88124	0.537933	-0.358729	0.103858
PAQR9	0.497811	0.116696	-0.116748	-0.74025	0.271634	-0.0238937	-0.0666439	-0.179369	-0.112358	-0.329473	-0.664363	-0.302802	-0.0347923	0.0113207	-0.419036	0.264998	-0.20531	0.633562	0.452451	0.110198	-0.432291	-0.773698	-0.427002	-0.414676	-0.269637	-0.159353	-0.465578	-0.800551	0.117911	-0.342022	-0.419083	0.089495	0.175502	-0.295029	0.395535	-0.330828	0.102069	-0.645822	0.323678	-0.0595652	-0.343642	0.00775085	-0.187627	-0.613652	-0.214837	-6.21149	0.370218	-0.0176701	0.106292
GPX4	-0.547597	-0.151563	0.0145817	-0.200678	-0.759425	-0.501539	-0.147164	-0.121524	0.018516	0.171608	-0.28873	-0.0899676	0.262971	0.227507	0.526071	-0.548851	-0.374983	-0.256577	-0.40957	0.134016	-0.0509759	-0.25238	-0.336346	-0.0362243	-0.257691	-0.262952	-0.509459	-0.0711348	-0.00141316	-0.18618	0.266722	0.459891	0.406571	0.397795	-0.13818	-0.064665	0.308901	-0.0616932	-0.194121	0.283473	-0.469123	0.175957	0.283756	0.421387	0.222748	-2.98469	-0.0043945	0.0986621	-0.215651
EIF2B3	-0.605629	-0.347902	-0.60301	-0.459243	-0.382929	-0.321128	-0.465904	-0.261034	-0.616731	-0.838012	-0.625654	-0.623772	-0.553649	-0.137555	-0.236715	-0.424935	-0.0675659	-0.443542	-0.91548	-0.358515	-0.193375	-0.172231	-0.156916	0.0804509	-0.602121	-0.19063	-0.250901	-0.019063	-0.0298345	0.0890394	0.119565	-0.390478	-0.246074	-0.00208523	-0.412802	-0.17881	0.155043	0.271298	0.05137	-0.884914	-0.509131	-0.52943	-0.373838	-0.214463	0.361822	-3.95877	-0.574011	-0.354306	-0.691259
HEY2	0.585183	-0.573154	0.264191	0.0356451	-0.569125	0.0763479	-0.438759	-0.0288099	-0.329925	-0.416409	-0.189984	0.277255	-0.573139	-0.275042	-0.719297	-0.32527	0.383566	1.29133	0.144446	-0.207545	-0.255394	-0.451522	-0.386841	-0.528326	-1.47045	-0.209888	-0.402533	-2.36964	-0.348435	0.0776249	-2.37326	-0.0503627	0.48534	-0.550796	-0.305142	-1.13812	0.426031	-1.29706	-0.659248	-0.173096	-0.573184	-0.304644	-0.494147	-1.19262	-1.08267	-2.35765	-0.152159	-0.402578	-0.0392333
STXBP2	1.06372	1.32009	0.880215	0.276447	1.16903	0.184344	0.960995	0.388219	0.787055	1.98682	0.900408	0.84862	0.939912	1.03141	0.206359	1.18145	0.381001	1.22839	0.764132	1.06045	0.464154	-0.154034	0.0360124	0.0344963	-0.115285	0.938206	0.3	-0.395223	1.62454	0.425417	0.180036	0.647429	0.981417	0.025229	1.16089	0.187526	0.998356	0.234262	1.18735	0.888717	-0.0481385	1.46366	0.376632	0.378197	-0.362563	-1.70663	1.55251	0.701014	0.963284
DTNBP1	0.63222	-0.0112146	0.459809	1.15583	0.361098	0.11439	-0.422511	0.635307	0.252593	-0.701288	1.28634	-0.176655	-0.50812	0.45605	0.0830349	1.07586	-0.169711	0.736958	0.595912	0.482633	0.0338168	0.390604	0.522866	0.430375	0.379539	-0.550377	0.46785	1.00906	0.255231	0.327315	0.868526	0.345155	-0.144964	1.36112	0.239672	0.795843	0.132742	0.580501	-0.220998	-0.335077	0.779567	-1.93216	0.057283	0.979133	-0.0503823	0.094324	0.461522	-0.260696	0.767095
CHRDL1	-0.0554211	2.33568	1.34012	-0.937327	0.924449	0.0943155	0.016162	0.382728	0.40278	0.623191	0.371458	0.862877	0.767773	0.531948	0.0117596	1.30459	1.1354	1.5672	1.03639	0.498628	-0.0847245	0.96296	0.930412	1.24133	0.874846	0.288324	-0.0347915	-1.01518	1.16089	-0.441347	-0.40569	0.298378	0.551158	-0.581548	0.510277	0.609647	1.4079	1.80079	0.119913	0.600462	0.424091	0.546004	-0.387113	1.1273	0.142959	-1.33591	1.64293	1.20476	0.707947
SLC6A6	0.47681	0.307054	1.08764	-0.157506	-0.892569	-0.0760289	0.314308	-0.0424773	0.0295152	0.0917229	-0.151977	0.32646	-0.203746	1.08732	-0.0528458	-0.270258	0.636602	0.902037	0.823395	0.66225	-0.0719913	-0.134744	-0.191811	-0.174898	-0.115953	0.657384	-0.252358	-0.919967	0.577929	-0.845224	0.369784	1.1435	1.19587	-1.88824	0.736547	0.127423	2.03552	-0.260475	0.348787	0.407189	0.170285	0.189364	-0.552628	0.236021	0.125682	-0.592647	0.889403	-0.257394	0.666103
LOC196264	0.400302	0.0189667	0.289952	-0.0507247	-0.565618	-0.289271	0.535766	0.426134	0.203688	0.663008	0.167428	0.0726866	0.206641	-0.305214	-0.307266	-0.373974	-0.0909809	-0.39168	-0.0255836	-0.200568	0.0964227	-0.0924954	0.617884	-0.185058	0.210159	0.202681	0.296138	-0.446412	-0.0931607	0.486025	0.00887214	0.210769	0.149978	-0.164553	0.217824	-0.0714915	-2.32749	0.31553	0.277655	0.924322	0.503551	0.0974952	0.179421	0.161928	0.212601	0.0124557	-0.680835	-1.30124	-0.216457
CDC20	-1.63852	0.13013	-2.81068	-2.76284	-0.704082	-1.29987	-1.01551	-1.48888	-1.30947	-0.79373	-1.45798	-1.22199	-1.11017	-0.367478	-0.448547	0.0528819	-0.42329	-1.6845	-0.762403	-0.911238	-0.905139	-1.85013	-1.3838	-2.32039	-0.96326	-0.689465	-1.53347	-0.656968	-0.70651	-1.40883	-0.573027	-0.21321	-0.206469	-0.810833	-0.923776	-1.45788	0.12642	-0.732397	-0.820316	-0.420928	-0.866111	-0.950471	-1.08121	-0.838987	-0.786352	-0.674753	-0.222932	-0.136943	-0.232042
MGC12458	0.398676	-0.0615253	0.075278	-0.121589	-1.52565	-0.0300738	-0.273749	-0.0129512	-0.110035	-0.0243113	0.156473	-0.33226	-2.51429	0.604253	0.221729	-1.5679	0.81796	-0.872233	-0.59648	0.0932345	-0.263995	-0.704843	3.54752	0.346414	-0.913179	-0.0159453	0.0336721	0.0834277	-0.0508753	0.322091	0.847521	0.225733	0.151879	-0.279651	-0.343698	0.425175	-0.356679	0.481327	0.536898	-0.000292899	-0.0458138	-0.190066	-0.355604	0.515455	0.2202	0.291418	0.0238805	-0.564609	-0.446805
ANXA10	-0.130916	0.153923	-0.299227	-0.110465	-0.251711	0.208026	-0.198483	0.194227	-0.513227	0.103737	0.370073	-0.126912	0.0013431	0.396837	0.454975	0.167869	0.346079	0.247842	-0.0345397	0.323539	0.46823	0.286573	0.204582	0.451777	0.236355	0.14602	0.202063	0.791239	0.105942	0.30906	0.529566	-0.0343519	0.10089	0.235269	0.0511214	0.192658	-0.193444	0.286857	-0.179256	-0.0259258	0.140775	-0.190086	0.348443	0.623046	0.203263	0.801562	-0.192037	0.071428	0.224156
FLJ11184	-0.122774	0.0410875	-0.396416	0.188024	-0.516441	-0.296014	-0.259353	-0.0640523	-1.28184	-0.633626	-0.305356	-0.997066	-1.1442	-0.0595543	0.233148	-1.15701	-0.860576	-1.27686	-1.02847	-0.665324	0.00180681	-0.349239	-0.379342	0.457933	-0.123529	-1.12273	-0.0103949	0.997309	-0.722573	-0.458503	0.477745	-0.0697844	-0.655374	0.271898	-0.529656	1.1652	-0.771509	0.386494	-0.343784	-1.17856	-0.538658	-1.2066	-0.308073	0.549456	0.960087	0.266052	-0.0844175	-0.107435	-0.894553
C14orf100	0.064035	-0.173166	-0.655066	0.57556	-0.173991	-0.111569	-0.428572	0.205409	-0.402543	-0.0949502	0.482316	-0.581285	-0.81672	-0.406832	-0.0703317	0.0539791	-0.0334211	-0.301204	-0.747568	-0.68672	-0.14889	-0.314051	0.0709536	0.858062	-0.171718	-0.56021	-0.568541	1.11461	0.155846	0.576504	0.851286	-0.258784	-0.0115015	1.12383	-1.07855	0.678472	-0.559449	0.975546	-0.0442242	-0.37087	0.0121793	-0.232442	0.313051	-0.0350525	0.111663	-0.193108	-0.238019	0.00569873	-0.876105
CYCS	-0.562231	-0.0689078	-0.57719	-0.382205	0.372421	0.322198	-0.223344	-0.0585834	0.480462	0.415109	1.05131	-0.151637	0.597229	0.700585	1.17228	0.304519	0.181483	-0.387004	-0.193447	0.114616	0.767757	0.0987836	1.07322	0.574091	0.488237	0.144549	0.611204	0.315777	-0.380781	-0.0941873	0.0383407	-0.365391	-0.300562	0.159581	0.368959	0.756091	0.0354125	0.567827	-0.0898766	0.283825	0.61074	0.602231	0.932977	0.77467	0.361952	0.869988	0.406262	0.975695	-0.281203
MGC12538	0.111205	-1.1687	-1.31375	0.151586	-1.54699	-0.0531043	-1.15627	0.110353	0.0102881	0.0967133	0.462874	-1.2419	0.286478	-0.716259	-0.781372	-1.75783	0.149936	-1.32396	-0.598424	-0.254392	0.0865172	-0.206443	1.03974	0.465986	0.102309	-0.0152014	0.0151754	-0.880775	-0.498129	0.365939	0.400681	-0.887644	-0.737671	0.497174	-1.16931	0.578113	-1.62575	-0.82657	-0.804321	-0.324205	0.675499	-1.69462	-0.0609269	0.0327818	0.268636	0.156101	-0.514528	-0.321711	-1.36794
IL18	0.224674	-1.22263	-0.47822	0.34255	-0.444814	-0.334968	-0.389488	0.464946	0.03638	-0.0249385	-0.0257404	-0.654585	-0.115691	-0.330849	-0.0700719	-0.359345	-0.300187	-1.16213	-0.713539	-0.186495	-0.314669	-0.17044	0.659862	-0.219348	-0.0754086	-0.611955	-0.265112	0.176922	-0.125622	0.611349	-0.198579	0.137048	-0.480656	0.427933	-0.584424	0.115106	0.0361625	0.37806	-0.392772	-0.230797	0.495345	-0.235158	0.3405	0.0852779	0.0237352	-1.12201	-0.405735	-0.58267	-0.696946
PSMA4	-0.1593	-0.814301	-0.566756	0.391086	-0.802401	-0.349708	-1.33435	0.104194	-0.68951	-0.97432	0.46567	-0.473894	-1.17958	-0.593596	0.689177	-0.44806	0.0096259	-1.34042	-1.14367	-0.937904	0.183831	0.0557278	-0.259018	-0.191058	0.336641	-0.164729	0.450528	0.552705	-0.194785	0.388433	0.835542	0.0274808	-0.353441	0.887494	-1.23217	0.0798255	-0.77657	0.675434	-0.758148	-1.12666	-0.132024	-0.894835	-0.0224235	-0.418105	0.47983	-4.46938	-0.338942	0.563155	-0.724415
C6orf105	-0.0672805	-0.031635	-0.290681	-0.94289	-0.840252	-0.879088	0.312074	-1.21272	2.31638	1.57339	1.52259	1.18099	2.15312	0.280344	0.137296	-0.662435	-0.941744	-1.28818	-0.420898	0.00189871	-0.577069	0.640378	2.16648	-0.480704	-1.20217	0.127019	-0.573653	-0.22033	-1.23798	-0.582572	-0.764501	-0.416009	-0.427817	-0.486504	-0.136767	-1.16141	-0.245982	-0.724539	0.0469382	1.64499	1.65247	2.25281	1.82197	1.8951	-0.604333	-2.17722	2.16528	1.20197	-0.720713
ING5	-1.38429	-0.782711	-0.164195	-0.0645504	-0.0586574	-0.414808	0.36862	0.204181	-0.0458837	0.0265329	-0.323663	-0.0874462	0.174388	-0.531844	-0.565861	0.147714	-0.0794353	-0.387236	0.00891431	-0.151696	-0.205143	-0.23446	-0.0826294	-0.386161	0.0675878	0.342299	0.126845	-0.252918	0.15927	0.250772	-0.101283	0.410008	-0.0866863	1.18341	0.1471	-0.308574	0.0870533	-0.490042	-0.0297848	-0.0242067	0.0390374	-0.0563166	-0.112152	-0.435596	0.707943	4.8716	-1.32842	-1.53971	-0.240769
MSC	0.612905	0.851746	0.897284	-0.089048	1.9281	-0.371183	-0.347324	-0.987869	1.86408	0.567941	7.38e-05	1.09309	0.511685	0.623721	-0.928666	1.30643	-0.108194	1.6536	2.40157	1.26207	-0.480398	-0.421437	0.507377	-1.85017	-0.7338	0.562653	-0.62285	-2.16603	0.27874	0.116515	0.310237	1.67352	1.51883	0.202632	0.765598	-0.231718	1.01688	-1.23818	0.895011	1.19433	-1.03522	1.82386	-0.0477803	-0.330361	-1.18012	-1.56168	1.46532	-0.705033	0.968489
NUP214	-0.192823	-0.617345	-0.945559	-0.751708	-0.89748	-0.108786	-0.288843	-0.693676	0.324866	-0.505562	-1.29916	-0.259106	-0.0147242	-0.113727	-0.66822	-0.0972244	0.4943	-0.837443	-0.103398	-0.303675	-0.642659	-0.98546	-1.40015	-0.358022	-1.13691	0.114949	-0.763355	-1.67651	-0.6371	0.300609	-0.715817	-1.45926	-1.12274	-0.781933	-0.864277	-0.423604	-0.726277	-1.03436	-0.680357	0.0972661	-1.04015	-0.211222	-0.833825	-0.826425	-0.952844	-0.839931	-0.397941	-1.61551	-1.33175
DDIT4	-1.51403	0.744751	-1.05245	-0.543494	-0.0701235	0.814973	1.23318	0.778036	-1.05887	-0.894176	-1.45695	-1.0407	-1.11089	-1.45039	-1.39345	-0.776515	-0.389482	-1.14767	0.595136	-0.120431	0.995162	-1.33458	-0.644479	-1.22992	0.608128	-0.604128	-0.916394	-1.15876	-1.65902	-0.73124	0.825578	-0.309007	-0.17455	0.73387	0.636419	1.13816	-1.05454	-0.0734785	0.192731	-0.865383	-0.832003	-1.12174	-1.33346	-0.614824	0.452439	-1.28231	1.11305	1.06357	-2.04406
HS3ST3B1	-1.2273	-0.0775973	-1.54883	0.00108468	-0.410967	-0.608108	-0.952986	-0.208628	-0.686304	-0.632485	0.234533	-0.764018	-1.1082	-0.600301	-0.739488	-0.285242	-1.1039	-0.108234	-0.95943	-0.916606	0.0140682	0.250476	-0.338263	-0.333287	-0.230727	-0.76911	-0.134146	0.673257	-1.17804	0.572164	0.22457	-0.611379	-0.904709	-0.211694	-0.266446	0.00527225	-0.836498	0.148544	-0.536491	-1.05292	0.191362	-0.519321	0.124222	-0.586762	0.0545849	-0.293742	-0.377275	0.349231	-0.214934
RBM15	-0.132474	-0.068268	-0.224975	0.163356	-0.171698	-0.499043	-0.415461	-0.192727	-0.24557	-0.0506466	-0.0510119	-0.0583399	-0.171871	0.546287	-0.0356315	-0.0406703	0.0841324	-0.520321	-0.317997	-0.135397	-0.324951	-0.254894	0.019938	0.0753501	-0.00741078	0.0781854	-0.0641716	-0.094997	0.106467	-0.322146	0.0307163	-0.295589	-0.0736767	-0.103667	-0.234149	-0.20375	0.0419457	-0.13113	-0.360043	0.0327813	0.12494	0.0117825	-0.0839176	-0.334389	0.0590553	0.237323	-0.155519	-0.230089	-0.112681
ADRBK2	-0.0621955	-0.88787	0.244522	-0.181935	0.13624	-0.149747	0.0845309	0.101869	-0.342745	-0.0877548	-0.609327	0.0683374	0.226455	-0.247382	-0.498204	0.0343439	-0.346526	-0.42311	0.0718035	-0.285694	-0.346279	-0.153666	0.262938	-0.296864	0.0225663	0.396333	0.144831	-0.504394	0.203125	-0.0959958	-0.322167	-0.15007	-0.297151	-0.75803	-0.123102	-0.425078	-0.295862	-0.393647	0.162724	0.101264	0.184315	-0.443819	0.0748508	-0.0847814	-0.16017	-0.0921412	-1.36726	-1.52526	-0.311186
PCBD	0.315633	0.774185	1.13124	0.944043	0.765647	1.51858	0.563546	0.690942	0.379935	0.332292	0.749453	0.479134	0.0852203	0.5527	0.726735	0.787221	0.698019	1.31662	-0.344536	0.680652	0.555051	0.513811	0.0524635	0.19215	0.349943	0.431979	0.740702	1.04889	0.624424	0.817621	1.8457	0.833465	1.1101	0.929389	0.453118	1.01282	0.459992	1.36318	0.0586281	0.359138	0.118991	0.25054	0.319779	0.818881	1.40976	1.32262	0.58473	0.521217	0.694001
KCNH6	3.34067	0.402229	2.13701	-0.55835	1.39897	-0.0837897	0.0463765	-0.424329	0.544294	0.860656	-0.324768	0.760439	0.512137	0.79401	-0.397451	0.389419	-0.562063	4.69773	0.785174	0.0132238	-0.690255	-1.70907	1.61778	-1.80781	-2.40535	0.571566	-0.498106	-1.52864	4.52628	-0.626421	-1.24888	1.2687	3.01173	-1.5898	0.331764	0.0226556	1.25117	-2.04155	0.377137	0.589432	-0.590154	0.894772	-0.498562	-0.650397	-2.59522	-1.56543	0.665	-0.317795	0.532975
KIAA1164	-1.13091	-0.855934	-0.129942	-0.485678	-0.502229	-0.875052	0.3152	-0.40658	-0.263887	-0.0684411	-0.537741	0.252696	-0.167441	-0.198223	-0.76242	-0.715061	-0.4609	0.147551	-0.0914716	-0.157634	-0.213809	-0.340147	-0.75396	0.0515945	-0.100425	0.0688768	-0.734423	-0.628804	-0.326109	-0.577632	-0.320452	-0.236023	-0.278865	0.0836768	-0.619664	-0.548181	-0.23641	-0.514293	-0.616432	-0.121195	-0.607648	-0.27409	-0.632658	-0.867711	-0.516577	-0.622286	-0.585042	-0.571067	-0.295112
ORC3L	-0.0172789	0.223966	-0.898817	-0.472268	-0.856264	-0.451221	0.131991	0.264312	-0.654329	-1.01242	-0.562601	0.56349	-0.78814	0.130245	0.339352	-0.345099	-0.169693	-0.360273	-0.220347	-0.0154465	-0.230431	0.357641	0	0.0148325	-0.385693	0.153141	0.220105	1.00952	0.0212589	-0.281631	0.82685	0.459261	-0.363093	0.507814	-0.044191	0.104219	-0.576662	-0.357509	-0.0538782	-0.5423	0.0914765	-0.864878	0.230694	-0.0489626	-0.248858	-0.795704	-0.160218	-0.248795	0.498406
CNNM2	1.87237	1.06416	3.6396	2.37202	1.93571	0.505329	1.87625	3.1131	2.78131	1.28788	1.13095	1.42904	1.40791	0.923691	1.0845	3.93615	2.79401	0.186273	2.07127	3.80972	1.45253	0.998894	-0.182957	0.224343	2.15135	0.343416	0.947246	2.76973	0.260535	1.20608	-0.0345638	0.0672274	-0.635916	0.664591	0.412487	-0.265051	1.88589	2.53882	2.72514	2.44284	0.218803	1.73289	1.86033	4.10424	0.567091	-1.43199	2.79451	2.6572	3.33292
RFC1	-0.131364	-1.19816	-0.740368	-0.0144918	-0.673664	-0.41314	0.121474	-0.0993342	-0.305261	-1.12202	-0.574564	0.00198161	-0.378196	-0.203386	-0.00999811	-0.53528	-0.338914	-0.239895	0.169099	-0.0329616	-0.372381	0.108978	-0.0776236	-0.512394	0.0688272	-0.110274	-0.174456	-0.353507	-0.390567	0.125861	0.360657	0.132185	-0.544067	0.104206	-0.417355	0.0940673	-1.11671	-0.485269	-0.337093	0.568578	0.183953	-0.891711	0.0945058	-0.285779	-0.171695	-4.29873	-0.781894	-1.31756	-0.206574
TCN1	1.65456	0.0513198	2.07406	-0.611515	1.17313	-0.042713	0.690046	-0.445646	0.727577	1.08568	-1.07112	0.956729	1.27436	0.566006	0.0667584	0.377227	-1.09494	3.86491	0.0607965	0.882674	-0.0908739	-0.668447	-0.377177	2.62746	-0.625583	0.55512	-0.621093	-1.15816	2.25001	-0.127616	2.44086	4.27973	4.29156	2.35454	0.411052	-0.65014	0.545953	-0.332661	1.37131	2.58808	-0.344125	0.378535	-0.0525788	-0.244196	-1.42333	-1.43926	2.03725	0.737947	0.75915
COIL	-0.458995	0.63185	-0.38166	-0.258915	-0.341679	-0.359978	0.262911	0.0527156	-0.195343	0.0367446	-0.271895	-0.0558773	0.017517	-0.0806689	-0.256189	0.097014	-0.245691	-0.514698	-0.445852	-0.0331861	-0.305655	-0.300203	-0.298391	0.113186	-0.0814944	0.332341	0.330622	0.0704862	0.198025	-0.260581	0.0181714	0.17799	0.0428757	0.039196	0.0160681	0.0362777	-0.0161662	-0.0803595	0.112494	-0.243888	-0.112245	-0.217232	-0.250117	-0.0879388	0.22964	-3.13433	-0.0299035	-0.267569	-0.102251
HTN3	0.622794	0.102979	0.177352	-0.446852	1.16141	-0.748451	0.179473	0.213923	0.598761	-0.573323	0.597617	-0.644443	2.49418	-0.0882446	-0.0699017	0.493619	-0.510572	0.595503	-1.22941	-0.0862358	-0.0435846	-0.577623	-0.0910018	0.0757247	0.124876	-1.01863	1.11476	-0.488607	0.727044	-0.14573	0.34907	0.606025	-0.230723	-5.56026	-0.106769	-0.218788	-0.275169	-0.511966	-0.0474713	0.0250931	0.589472	-0.392355	0.0198189	0.449581	-0.160058	2.51906	0.256711	-0.598364	-0.0431341
DJ122O8.2	0.444093	-0.127567	0.321603	-0.0458733	0.245561	-0.254363	0.037732	0.0228221	-0.103671	-0.138353	-0.290996	-0.0933664	0.536118	-0.267567	-0.344407	0.122555	-0.409657	-0.0881065	0.16002	-0.0536595	-0.276145	-0.0204792	0.167048	0.312784	0.138707	0.110371	-0.0115313	-0.372607	0.36177	0.256736	-0.116275	0.103519	0.365536	0.0097303	0.334019	0.0805423	0.231577	-0.456419	0.222713	0.0751599	0.159159	-0.0796165	0.0602807	0.282096	0.0250999	-2.58723	-0.45244	-1.14779	0.400853
FLJ20628	0.416127	0.679903	-0.0370903	-1.38957	0.535923	-1.05409	0.577314	-8.69083	0.293889	-0.266578	-8.25394	1.64302	0.546963	0.696916	-0.655939	-0.129986	-0.747536	-0.295291	0.084852	0.445524	-0.737722	-5.78556	-1.6015	-2.02053	-1.2846	0.398582	-8.34179	-0.757981	-0.0788254	-2.04738	-0.539113	0.162799	0.644516	-0.227697	0.162245	-0.807679	0.274354	-0.964575	0.425533	0.483922	-9.173	0.119202	-0.728815	-0.718491	-0.295973	-0.821866	0.331182	-5.70765	0.495594
NDUFB6	0.225334	0.538072	-0.133671	-0.0747197	0.266744	-0.395172	0.016869	-0.232394	0.46185	-0.0438625	-0.0186241	-0.0146717	-0.25957	-0.00996487	0.302608	0.596263	0.0611053	1.99581	-0.00980738	-0.219415	-0.0393927	0.148302	0.0657125	0.42938	0.110484	-0.145067	-0.361706	-1.49206	-0.162205	-0.610065	0.283293	-0.00539232	-0.325368	0.344772	-0.154446	0.167721	0.242079	-0.568891	0.131678	0.0490618	0.195672	0.0317506	-0.0628127	0.301501	0.0673658	0.153726	0.366313	-0.200379	-0.159264
HHLA3	0.0788959	-0.681133	-0.262378	-0.437762	-0.0321365	-0.809063	-0.237307	-0.543545	-0.120984	-0.131324	-0.279973	-0.110369	0.103942	-0.634832	-0.465675	-0.635803	-0.721483	-0.957966	-0.445018	-0.809887	-0.569211	-0.903089	-0.701246	-0.105066	-0.332185	0.269303	-0.036079	-1.14483	0.795086	0.318787	0.0317086	-0.0775254	0.179612	-0.329417	-0.0242915	-0.194377	0.292838	0.162117	-0.33183	0.0565794	-0.465322	-0.124593	-0.27699	-0.289316	-0.469078	-0.832661	-0.847113	-1.14774	-0.517964
TOB1	0.0306149	1.15144	0.34144	0.103484	0.0494443	-0.134458	0.604536	0.541875	0.557988	0.783883	0.636146	0.659756	0.508234	-0.118316	-0.0964437	0.438963	0.552003	0.242115	0.0152379	0.517821	0.677441	0.553041	0.577777	0.437466	0.373668	0.849701	0.691246	-0.267717	0.630251	0.249897	0.204557	-0.250041	0.0148757	-0.474322	0.440457	0.486293	0.594992	0.638446	0.484091	0.194515	0.414512	0.884921	0.896483	0.807003	-0.078065	0.171408	0.983182	0.949742	0.0433492
AP3M2	-0.0051737	0.300092	0.178502	-0.690719	-0.613953	-0.737639	-0.286174	-0.754929	0.0586471	-0.000446112	-0.564822	-0.215182	-0.209908	-0.306417	-0.249718	-0.418118	-0.143602	0.0226423	0.240366	-0.373985	-0.265853	-0.861103	-0.47442	0.122135	-0.3012	0.183959	-0.464482	-0.656771	0.0505572	-0.64816	-0.0575066	0.350333	0.523184	0.243949	-0.078988	-0.296851	-0.122397	0.0677497	0.0397547	-0.0295352	-0.528369	-0.556496	-0.349206	0.0645794	-0.18118	-0.105294	0.388647	-0.311098	0.120893
APPL	0.81911	-1.23722	0.506693	0.267992	1.401	0.639025	0.627635	0.240859	-0.302963	-0.566004	-0.748996	1.2524	1.38984	1.11065	0.768196	1.33872	0.629238	0.928419	0.0800348	0.721934	0.451843	0.935096	1.02004	0.530327	-0.442865	-0.962423	-0.931496	-0.148997	-1.3075	-1.73443	-0.240307	0.184575	0.162323	-0.0990492	0.885492	0.390166	0.446867	-0.0506305	1.26016	1.41685	0.99438	1.46211	1.09638	0.745264	0.459247	0.650918	-0.491845	-0.770148	0.686587
LGALS8	0.0747128	-0.0276301	0.4989	0.109521	0.323506	-0.436124	0.00997788	-0.0169654	-0.19617	-0.292986	0.221897	-0.492875	-0.0682674	-0.0838686	-0.174128	-0.49964	-0.56101	-0.514696	0.118973	-0.179618	-0.181475	-0.180472	-0.242946	-0.0626012	-0.344827	0.0182265	-0.267952	-0.614353	0.0358574	-1.1738	-0.102436	-0.187655	-0.0894895	-0.113799	0.0187175	-0.405215	0.127187	0.13547	0.0923619	0.0238486	0.145802	-0.290452	0.529779	-0.926772	-0.371908	0.00686117	-0.264527	-0.628854	-0.0488188
ACTR2	-0.0124381	-0.122695	0.253568	0.201622	0.856622	0.31704	-0.362658	-0.158478	0.266392	0.457527	0.274394	0.124798	0.122044	0.52468	0.124437	0.232919	0.1804	0.238191	0.0569997	0.558039	0.509526	-0.0433897	0.695927	0.99344	0.252666	0.253554	0.381927	0.581748	0.655945	-0.145614	0.598465	0.0963791	0.272776	0.0974061	0.0961126	0.250106	0.448962	0.514821	0.000299849	0.225852	0.444188	0.873475	0.673891	0.89518	0.559353	0.968326	-0.0837419	-0.44871	0.342778
PPA2	-0.0601961	0.999257	-0.113074	-0.373858	0.38118	0.407319	-0.237672	0.585358	0.675691	0.678278	0.716968	0.179456	0.347766	0.367283	0.416174	0.359389	0.390985	0.0640138	0.259092	0.297461	-0.0165705	-0.230296	0.583437	0.0709979	0.4178	-0.144233	-0.24118	0.156846	-0.282301	-1.04428	-0.131639	0.0770126	-0.149429	0.170436	0.202042	0.443974	0.392952	0.448956	-0.00898506	0.412589	0.545039	0.112859	0.613721	0.427829	0.413632	0.943587	0.870506	0.747874	0.407574
KIAA0186	-0.320137	-0.364676	-0.0294642	-0.425385	0.0133877	-0.494404	-0.225688	-0.193859	-0.540841	-0.377748	-0.537916	-0.346786	-0.153681	-0.400528	-0.449846	-0.340797	-0.588256	-0.626888	-0.137579	-0.434631	-0.214336	0.0413151	-0.234537	-0.410015	0.040821	-0.0222436	0.158733	-0.389919	0.200666	0.0532501	-0.18914	-0.297399	0.221732	-1.398	-0.27837	-0.439677	-0.23133	-0.37542	-0.104658	-0.240389	-0.0875657	-0.216871	-0.023302	-0.00631065	0.00785086	-0.0382321	-0.970616	-1.06146	-0.284769
YLPM1	-0.499676	-0.951034	-0.284088	-0.333263	-0.140122	-0.144981	-1.08874	-0.475558	-0.263101	-0.203802	-0.303779	0.0316916	-0.198491	-0.277759	-0.28222	-0.296526	-0.0395976	-0.413139	-1.08367	-0.492728	-0.186632	0.0684522	-0.00598005	0.322383	-0.235344	-0.264793	-0.539653	0.0911389	-0.317088	-0.931486	-0.294182	-0.528558	-0.459544	-0.491484	-0.802991	-0.447361	-0.0716888	0.136574	-0.11884	-0.194098	0.0160045	-0.243886	-0.13	-0.350244	0.286974	0.0551148	-0.48852	-0.337349	-0.12349
SQSTM1	0.857626	0.389483	1.11355	0.892611	1.72367	1.65332	1.43855	0.269783	-0.1812	0.895589	-0.259415	0.663796	1.01795	0.713067	0.811953	0.780063	0.69008	1.22945	1.36079	0.986602	1.1601	-0.06971	-0.0815057	1.27879	1.30385	0.910491	0.309546	0.343115	-0.167607	-0.404186	-0.127983	-0.0332543	-0.0812596	-0.287251	0.604996	0.549309	1.00365	0.943032	1.24788	0.755822	-0.345649	-0.0290591	-0.130095	0.398091	0.277169	0.212831	0.161688	0.475315	0.456887
STARD7	0.147025	-0.880481	-0.781115	0.59529	-0.942548	0.481449	-0.716299	0.117317	-0.730589	-0.694522	0.627666	-0.711554	-0.835269	-0.634267	0.631491	-0.390714	-0.0457758	-1.08567	-1.26625	-0.777712	-0.0238971	-0.0514748	0.475828	0.111732	-0.179624	-0.310127	0.872505	1.29909	-0.669129	0.849519	0.792823	-0.629181	-0.529709	0.596111	-0.944901	0.693875	-0.438246	1.03564	-0.478376	-0.736605	0.0168578	0.104853	0.151901	0.292636	0.132786	-1.47105	-0.980163	0.279328	0.167265
PITPNC1	-0.331011	0.0636837	0.0336752	-0.577801	-0.0637269	-1.043	0.00989966	0.835462	-0.339175	-0.400905	-0.543116	-0.666593	0.00730291	-0.0233883	-1.13831	0.458051	-1.74754	-0.157811	0.0687984	0.321921	-0.628972	0.452657	1.45412	-0.743418	-0.560211	-0.538655	-1.24007	-1.06792	-0.913312	-0.753275	-1.26315	1.03009	-0.57039	-0.994146	0.159002	-0.788526	-0.121304	-0.705102	0.508893	1.97076	0.519396	-0.179086	1.11054	-0.597191	-0.575466	-2.30776	0.606409	-0.208493	0.0166782
HLA-DRB1	3.30338	2.0922	4.8987	3.05303	4.34259	3.20711	2.99053	1.77588	3.32748	2.02575	2.19649	4.56922	4.07528	1.07961	0.97195	3.54538	2.45454	4.83896	2.33458	3.11348	2.23808	2.748	2.05596	2.89899	1.19736	2.97099	1.74817	0.729622	2.24783	1.49565	2.17171	1.46114	2.86403	2.2168	1.47438	0.579371	4.27948	2.70952	3.09749	3.16033	0.949937	3.69571	1.3957	2.16169	1.53456	-3.23362	2.38311	2.01067	3.30068
FLJ14721	-0.413796	-0.480752	-0.610768	0.14019	-0.885373	-1.06469	-0.140678	0.0869709	-0.174632	-0.295919	-0.172804	0.0866621	0.381007	-0.588406	-0.330355	-0.747678	-0.504455	-0.468978	0.305042	-0.305255	-0.458851	-5.76497	-0.0602845	-7.88409	-0.299946	0.272081	0.259084	-0.384953	0.371658	0.376994	-0.0319267	-0.572601	-0.390683	0.0466486	-0.171024	-0.449082	-2.04075	-0.425083	0.0871458	0.0742415	-0.124178	-0.347251	-0.0799546	0.000559605	-0.244776	-4.94972	-1.15777	-1.59494	-0.748961
dJ383J4.3	-0.173674	-1.13179	0.0913807	0.0479814	-0.121553	-0.214641	0.0803684	0.132641	-0.244857	-0.393457	-0.507999	-0.164035	-0.0353827	-0.470697	-0.638787	-0.0681166	-0.270033	-0.342522	0.0447886	-0.244379	-0.205391	-0.249787	0.115172	-0.309319	0.165241	0.328205	0.42503	-0.331634	0.48873	0.281254	-0.438585	-0.0903404	-0.213647	-0.0598465	-0.221727	-0.584496	-0.689223	-0.472016	0.147115	0.0678453	0.134054	-0.49786	0.0164139	-0.207422	-0.0983591	-0.207169	-1.53438	-1.63295	-0.34841
BRIX	-0.603996	0.0626053	-0.724976	-0.380573	-0.471104	-0.0681115	-0.381046	-0.113089	-0.621972	-0.794001	-0.514132	-0.680273	-0.749338	-0.120413	-0.172153	-0.0294341	-0.469155	-0.711568	-0.604223	0.0885832	0.0305308	-0.522854	-0.877137	-0.139027	-0.591314	0.183898	0.221495	-0.773916	-0.279271	-0.353122	0.0836572	0.0631154	0.00356839	0.054436	-0.272585	-0.283638	-0.586374	-0.525195	-0.428425	-0.407222	-0.553627	-0.798778	-0.393968	-0.11002	-0.426349	-0.410295	-0.20865	-0.199474	-0.276293
PNPT1	0.507812	0.160374	-0.0458146	-1.63347	0.0569564	-1.22931	-0.494574	-1.10615	-0.681765	-0.216365	-1.37946	-0.8813	-0.18393	0.0892272	-0.445317	-0.877935	-0.886864	0.224305	0.0459503	0.00682185	-0.340042	-2.58206	-0.379977	-2.27226	-1.26943	0.134982	0.316973	-0.445345	0.383157	-0.292843	-0.126318	-0.344127	-0.0933393	0.339892	-0.0721273	-0.40478	0.119024	-0.58774	0.269107	0.0335531	-1.29561	-0.422095	-1.8179	-0.205947	-0.588628	0.27732	0.141525	-0.653233	0.743857
ZNF273	-0.0201051	-1.60911	-0.0274847	-0.347651	-0.875339	0.401488	-0.141845	-0.352663	-0.520536	-0.648692	-0.787596	-0.247817	0.0584765	-0.382199	-0.500492	-0.523968	-0.201414	-0.253756	-0.156823	-0.164693	-0.325417	-0.424898	-0.0691004	-0.287995	-0.115715	-0.542285	-0.0528141	-0.469841	0.369234	0.198918	-0.343609	-0.122009	-0.209916	-0.241263	-0.225297	0.259014	-0.992711	-0.362146	-0.0545233	-0.100756	0.0333156	0.0458768	-0.237741	-0.234437	-0.365248	-0.289053	-1.43198	-1.47692	-0.225568
PSMC3	1.05268	1.13118	1.30883	0.902648	1.00791	0.648846	0.599336	0.145032	0.21128	0.338019	-0.137578	0.16063	0.249177	0.0433279	-0.400147	0.556901	0.126779	0.562308	0.797978	0.406431	-0.168047	1.181	-0.190661	-0.0107558	-0.100984	0.681392	0.41312	-0.42481	0.00110238	-0.404036	-0.481376	0.30161	0.114526	-0.116948	0.159152	-0.557397	0.595737	0.150948	0.75601	-0.27298	-0.694624	-0.164544	-0.172554	-0.30252	-0.574213	0.286076	0.452224	-0.0223921	0.598023
LOC80298	0.0508921	-0.20816	0.883389	0.485028	0.0892872	-1.45174	-0.0815876	0.0713812	-0.332517	0.0706735	-0.517137	0.198763	0.528379	0.205739	-0.28515	-0.200106	-1.12952	-0.238553	0.402584	0.235567	-0.343059	-0.326492	-0.169894	0.340788	0.268229	0.204256	0.0461974	-0.357171	0.406147	-0.541078	-0.324925	0.0360863	0.0259519	-0.0567493	-0.225451	-0.635972	-0.255692	-0.197195	-0.26119	-0.139691	-0.310159	-0.235946	0.193638	-0.636889	-0.719845	0.11696	0.487729	0.0357629	-0.666236
NIPSNAP3A	0.368131	1.39991	0.655871	-0.0502253	1.44413	1.61121	-0.138724	0.296329	0.073928	0.919546	-0.189129	-0.00942546	0.719344	0.568239	1.00127	0.672814	0.578259	0.584304	0.28187	0.653074	1.04405	0.0346468	1.26239	1.29052	0.824367	0.723998	0.560783	0.740517	0.490181	-0.147632	-0.154519	0.208098	0.421562	-0.930233	1.03255	0.86462	0.346271	0.552181	0.182232	0.426353	0.46744	0.677367	0.515723	1.61448	0.115371	0.828771	0.534429	0.697775	-0.10946
TMEM14B	-0.337016	0.31408	-0.188123	-0.352666	-0.163852	-0.135287	-0.434448	-0.050351	0.0134944	0.244323	0.149483	-0.220163	-0.0990937	-0.109197	0.315117	-0.347169	-0.483962	-0.565518	-0.500997	-0.476461	0.0154118	-0.508136	0.0693344	-0.0235966	-0.372316	0.0935625	0.253151	0.14881	0.110233	-0.301629	-0.0151961	0.216696	0.363645	-1.41846	-0.0950797	0.096182	-0.142868	-0.437665	-0.234455	-0.274544	-0.486716	-0.422808	-0.107333	-0.233871	-0.44817	0.0881588	-0.736322	-0.234704	0.108403
RNF7	0.210734	0.517264	-0.565413	0.283916	0.105662	0.147831	0.495365	0.917668	0.692638	0.945296	1.21022	0.263027	0.370896	0.342695	0.302467	0.280206	-0.17031	0.00884277	0.38974	0.144057	0.296822	0.393081	0.906311	0.5531	0.388907	0.579555	0.496359	0.172294	-0.043275	-0.0637089	0.265715	0.107646	0.113291	0.448491	0.33485	0.329297	-0.781819	0.0406807	0.0917052	0.413007	0.498717	0.527662	0.510276	0.659743	0.229454	-1.21397	0.679313	0.261663	-0.568272
PSMA1	-0.901118	0.178539	-0.443355	-0.130687	0.297893	-0.0357398	0.272569	-0.0567279	-0.0621072	-0.365243	-0.230356	-0.405674	-0.436023	0.0192187	0.0162192	0.308623	0.239697	-0.639989	-0.27713	0.228692	0.108359	-0.205358	-0.181094	-0.29343	0.018836	-0.287597	-0.219351	-0.30452	-0.195741	0.0786087	-0.132308	-0.251884	-0.248639	0.219172	0.21634	0.443905	-0.320313	0.141356	0.137211	-0.687965	0.494147	-0.586583	-0.254031	0.287318	0.0352577	-1.78758	0.0348042	0.0887503	-0.0598424
PHF6	0.876546	0.605987	-0.110935	0.03124	0.7493	0.115483	1.43827	0.163503	0.451413	0.652202	0.73852	0.124401	0.945597	0.628615	-0.302706	0.368685	0.173529	-0.316648	4.85772	0.0178458	0.329167	0.530919	0.735514	-1.11569	0.213489	0.425585	-0.267265	-0.333112	0.155965	1.89519	-0.572447	-0.213115	6.1025	0.0336317	0.653273	0.452552	-0.547399	-0.501503	-0.0858368	1.43442	0.717821	0.39838	-0.359358	0.778595	-0.437848	-3.83385	0.491845	-1.11316	1.28997
ACTG1	-0.155189	0.298673	0.414324	0.0729519	0.0801265	0.385809	0.306756	0.623574	-0.009272	0.342895	0.150454	-0.192877	0.18863	-0.199951	0.188131	0.350692	0.181901	-0.0499672	-0.0828847	0.520304	0.33255	0.247475	0.186821	0.0888661	0.254881	-0.689439	-0.373585	0.683452	0.00176434	0.381263	0.351546	-0.0942166	0.0515771	-0.00434732	0.442632	0.441996	0.0603108	0.893166	0.242925	0.332308	0.425351	0.226806	0.677326	0.206714	0.4347	-0.251854	0.639059	0.441442	0.22911
ATP5A1	-1.1602	-0.495399	-0.133792	0.0174739	-0.616151	-0.71631	-0.555315	-0.595982	0.470867	0.503559	0.639909	0.382151	0.442225	-0.351971	-0.280101	-0.354144	-0.875463	-0.269151	-1.05427	-0.683396	-0.366178	0.423866	0.729081	0.623031	-0.439678	-0.281821	-0.0675289	-0.0817186	-0.266188	0.0134786	-0.329443	-0.174647	-0.218902	-0.109492	-1.22694	-1.14654	-0.228261	-0.106368	-0.596596	0.409279	0.527285	0.70706	0.69945	-0.775288	-0.0178587	0.200626	0.00958781	0.199345	-0.529559
PFKL	0.18102	0.655579	0.13205	-0.228012	0.893581	0.0487926	0.606334	0.0483573	0.52949	1.08027	0.430601	0.413116	0.591757	0.280602	0.0951335	0.608257	0.0858566	0.358036	0.632479	0.347026	0.0146729	0.0200314	0.107255	-0.0759648	0.0564558	0.472029	-0.23066	0.135084	0.0178121	-0.366887	-0.179394	-0.156779	0.30371	-0.768967	0.107633	-0.262757	-0.241765	-0.645812	0.4707	0.627316	0.166905	0.7931	0.251907	-0.475035	-0.311983	-0.066533	0.19987	0.201353	0.57124
ZNF331	0.520066	-0.28879	0.579414	0.410337	0.0622412	-0.675443	0.296096	-0.0351152	0.588976	-0.451621	-0.253612	0.692377	0.256232	-0.324171	-1.26953	0.259719	-0.277965	1.03344	-0.463547	0.435892	-0.0198387	-0.0443018	0.0977422	1.02372	-0.393091	-0.119349	-0.421692	-0.63771	0.216723	-0.177548	0.22563	0.256504	0.24379	0.653959	0.323147	-0.178092	-0.617284	-0.962451	-0.729316	0.380159	1.79415	0.925697	0.277857	0.11477	-1.35939	-0.188774	-0.669191	-1.18255	-0.587937
FYCO1	2.33453	0.28995	3.39548	-6.87227	1.7183	-1.47177	0.964223	-2.51679	2.31973	1.56347	-6.90213	1.57208	1.12234	6.92811	-7.18914	0.19116	-1.38372	5.68448	5.59413	6.11977	-8.04389	-0.172663	-0.251672	0.0875522	-4.38027	0.760643	-1.16989	-5.9227	6.62075	-10.5677	-5.14947	6.70557	7.13149	-6.28251	1.68908	-6.10664	2.74495	-6.93916	1.81401	2.30632	-7.41521	1.4582	-1.72719	1.11	-0.417089	0.222918	6.62808	-6.53627	1.97768
RPS11	0.724029	0.858554	0.466829	0.310327	0.428391	0.117313	0.411439	0.188548	0.362579	0.207394	-0.0569304	0.567824	0.321821	0.389631	0.278098	0.759607	0.298965	0.88916	0.623795	0.430603	0.357103	0.150738	0.0951179	0.393388	0.347465	0.553579	0.600994	0.185893	0.523308	0.18844	0.365594	0.732116	0.651706	0.721581	0.65315	0.415101	0.34005	0.0885388	0.167993	0.289583	0.265223	0.250702	0.109816	-0.0745969	0.0801716	0.253764	0.583138	0.626937	0.539891
FBXL20	-0.00757435	0.393414	0.604675	0.403095	0.34753	0.797377	0.294016	0.189554	0.819655	0.692151	1.05544	0.779587	0.533071	0.606166	0.0878666	0.324034	-0.245578	0.404641	0.639009	0.427969	0.104448	0.144779	1.1354	0.0467103	-0.0452053	0.200152	0.0289755	0.346758	0.192702	-0.562414	0.157756	0.499749	0.924405	0.582734	0.546184	0.206378	0.535812	0.16344	0.618652	0.589771	0.256894	0.655543	0.288193	0.304909	-0.0402004	0.206343	0.386432	-0.270609	0.605653
LOC93082	0.0870697	0.449589	1.18705	0.569131	0.949797	-3.3265	-0.593727	0.751514	0.105251	0.173535	0.809241	-0.423419	0.0367756	0.380512	0.556333	0.292451	-0.261138	0.262042	0.799425	0.311564	0.0702891	-0.26591	2.30798	-0.201771	0.980879	0.0585389	0.411864	1.42753	0.15276	-0.205749	0.664849	0.950472	0.18541	1.38235	0.463316	0.5427	0.0319925	0.407989	0.241013	-0.145485	0.0747017	0.0196799	0.469985	0.00441862	0.387642	1.88464	-0.150402	0.182084	0.204992
PTMS	1.98817	0.457115	1.51613	0.986003	0.416594	-1.00072	-0.263721	-0.131633	-0.29891	-0.0660443	0.549391	1.18633	-0.251804	0.175481	0.0216542	-0.191686	-0.28241	1.46853	0.405974	0.192286	-0.236436	0.231716	-0.512729	-0.47738	-0.909948	-0.237798	-0.564181	-0.478877	0.325838	-0.927027	-1.0552	0.12009	0.318444	-1.4199	-0.202396	-0.479261	0.145852	-1.61629	0.293245	-0.393272	-1.17875	-0.26503	-0.877867	-1.16258	-1.06055	-2.07839	-0.341625	-0.0756385	0.0909872
NCLN	0.110713	-0.16282	-1.00588	1.58544	0.0875465	0.948812	-0.822553	0.143983	-0.808083	-0.754904	0.752277	-1.16456	-0.997429	-0.598417	0.782324	-0.0744337	-0.89366	-0.482953	-0.499566	0.0505986	0.846659	-0.252964	0.00182962	0.259186	0.708698	-0.591317	0.825452	0.654431	-0.709421	1.36658	1.08302	-0.729611	-0.868697	1.15952	-0.838583	1.18803	-0.305322	0.49804	-0.374476	-0.600702	0.015246	-1.23037	0.132894	0.875439	0.811768	-0.818457	-0.536124	0.706895	-0.859761
MGAT5B	0.243119	-1.05518	0.169723	0.582168	0.0545886	-0.283902	-0.293924	0.557852	-0.830803	-0.857304	0.210024	-0.805329	-0.264268	-0.866219	-0.223984	-0.00463807	-1.87735	-1.01058	-0.159762	-0.375145	-0.0520133	-0.241026	0.120317	-0.589941	0.454254	-0.482478	0.909814	-0.680345	-0.468705	0.248897	-0.220809	-0.326479	-0.399229	0.214475	-0.396161	-0.200522	-1.64039	0.348189	-0.666868	-0.979187	0.43392	-0.693283	-0.0786417	-0.0899152	0.18176	-3.27722	-1.3772	-1.13516	-0.953625
NR1H2	0.250685	0.331191	0.619733	-0.00790039	-0.364689	-0.478775	0.458052	-0.235894	0.658825	1.11589	0.431475	1.05009	0.659775	0.607614	0.0272865	-0.211852	-0.404247	0.756521	0.17278	0.481283	-0.134199	0.253323	-0.120039	-0.229645	-0.586466	0.207533	-0.157804	-0.070728	0.729323	-0.112195	-0.243727	0.385042	0.584135	-0.326818	0.44753	-0.256356	0.494394	-0.339306	0.727974	0.273324	-0.199447	0.957436	0.0248322	-0.282306	-0.406277	-1.96332	0.379927	0.00494848	0.420213
XPO5	-0.412414	0.09761	0.084825	0.018894	-0.287957	-0.489884	-0.247363	-0.908239	-0.706888	-0.833817	-1.22856	-0.882363	-0.705917	-0.122053	-0.274247	-0.118756	-0.464244	-0.466476	-0.291373	-0.708739	-0.702057	-0.439074	-1.09787	-0.605127	-0.300306	0.0940872	-0.362751	0.014781	-0.619829	-0.914904	-0.38315	-0.202649	-0.242599	-0.392709	0.0581907	-0.378083	0.0854367	-0.135238	0.470902	-0.792964	-0.966074	-1.03837	-0.427048	-0.463745	0.194602	-0.580398	0.489012	0.632952	-0.0325914
ZNF419	0.341559	0.532455	0.457519	-0.382353	0.258553	-0.701203	0.302691	-0.307704	-0.019906	0.172101	-0.652212	0.156969	0.278961	0.32955	-0.416725	0.199689	-1.29884	0.365375	-0.272951	0.262194	-0.103195	-0.548394	-0.897935	0.116914	-0.215968	0.289176	-0.297829	-0.651988	-0.0533522	-0.476371	-0.350497	0.287212	-0.0973095	0.0107554	-0.266037	-0.65924	0.253639	-0.0885901	0.529226	0.977975	-0.785192	-0.0353756	-0.897929	-0.302414	0.0403496	-0.477086	-0.114679	-0.852187	0.0767943
PDLIM7	1.48841	0.212564	0.852571	-0.142935	0.793443	-0.620638	0.774555	0.407035	1.17996	0.204282	-0.0927514	2.75471	0.534299	0.495647	-0.166667	0.777331	-0.77847	2.53435	0.917551	0.305469	0.205159	1.47916	-0.0570529	1.14794	-0.132512	0.438313	-0.48142	-1.11157	0.123285	-0.688815	-0.195855	0.71865	0.851044	-0.0360553	0.258025	-0.504526	-0.885438	-0.50796	1.2525	-0.235066	-0.872438	0.583724	0.513996	-1.20264	-0.272863	-0.56175	0.166376	-0.607933	-0.0666093
C1QDC1	0.13687	-0.071919	0.0177835	-0.139974	-0.333804	-0.742076	-0.598977	-0.170297	0.0919076	-0.450372	-0.661179	-0.28785	-0.149646	-0.0201005	-0.845458	-0.615985	-1.16462	-0.269759	-0.361806	-0.195356	-0.255227	-0.886302	-0.408296	0.221882	-0.120778	0.321624	0.247264	-0.369759	0.145541	-0.273004	-0.356642	-0.235599	-0.250647	-1.10017	-0.503237	-0.565389	-0.902045	-0.288843	-0.0994528	-0.0490105	-0.629067	-0.812389	-0.254536	-0.94074	-0.685411	-0.149521	-0.136	-0.541968	-0.621214
CDAN1	-0.399959	-0.79114	-0.419614	-0.0568082	0.190642	-0.215129	-0.144758	-0.0429665	-0.436029	-0.363781	-0.600554	-0.126845	-0.0763862	-0.421709	-0.512695	-0.0765204	-0.386715	-0.245998	0.0643415	-0.213065	-0.202317	-0.288691	-0.0372877	-0.449626	0.0587586	0.115993	-0.0796556	-0.377	0.100557	0.170264	-0.256132	-0.22725	-0.391182	0.0574322	-0.21742	-0.442013	-0.676016	-0.397772	-0.038808	0.218351	0.151763	-0.336262	0.020474	-0.00489172	-0.0333599	-0.107874	-1.13236	-1.28208	-0.0865746
DKFZp762C2414	-0.675039	-0.206139	-0.107462	0.0778089	-0.0557395	-0.485062	0.173755	-0.065813	-0.0408885	0.199145	-0.0199965	0.157688	0.0806665	-0.202152	-0.482451	-0.0266249	-1.02279	-0.0230896	0.413203	-0.000129899	-0.347366	0.262936	0.103437	-0.447462	0.0378862	0.649318	0.239298	-0.121142	0.121023	-0.448011	-0.174219	-0.233059	-0.0261284	0.332913	0.249511	-0.318061	-0.457622	-0.745441	0.0897394	0.242236	-0.43694	-0.144209	0.0595865	-0.0268113	-0.0930532	-0.12255	-0.607355	-1.09447	-0.178599
C6orf114	0.265484	0.277564	0.218108	-0.738206	0.10834	-1.07921	0.641125	-0.929283	0.768609	0.747716	-0.909355	0.431458	0.556561	0.442723	-0.450715	0.903593	-1.21564	-0.358796	-0.0021129	0.157704	-0.534813	-1.62	0.210839	-0.919057	-0.326232	0.682465	-0.127137	-0.341573	0.962983	-1.1608	-1.07256	0.677504	0.273992	-0.225484	0.209232	-0.723939	0.91312	-0.482366	0.226475	0.697309	-0.780514	0.437852	-0.642169	-0.409473	-0.78414	-0.580408	-0.101272	-0.723939	0.685918
DDX50	-0.583285	0.00362795	-0.469582	-0.415186	-0.186623	-0.541281	-0.177711	-0.00383836	-0.610975	-0.752228	-0.555971	0.0285401	-0.361294	-0.649417	-0.368035	-0.0927148	-0.383503	-0.5901	-0.637264	-0.615194	-0.159591	-0.0765099	-0.392362	0.555861	0.021235	-0.427441	-0.274756	0.0582962	-0.229702	-0.649596	0.412922	-0.0336992	-0.118398	0.399821	-0.0506269	0.286208	0.111989	0.310155	-0.369743	-0.369252	-0.364126	-0.235279	-0.588829	0.0619691	0.33129	0.158127	-0.404358	-0.254776	-0.555366
TIMP2	0.170965	-1.01236	0.392287	0.424551	-0.656134	-0.500339	0.021998	0.108382	-0.256738	-0.351615	-0.304362	0.918944	-0.109051	-1.58244	-0.119595	-0.135745	0.0946129	0.88487	-0.580916	0.118826	0.319715	1.18784	0.000451803	1.44323	0.416508	-0.768723	-0.62048	-0.578043	-1.4983	-1.94294	-0.0401143	-0.122859	0.00516216	0.0339122	-0.971124	-0.719513	-0.124034	-0.386121	-0.269443	-0.389208	-0.0524655	0.224866	-0.0710618	-1.18184	-0.413308	-1.02432	-0.925628	-0.605719	-1.01273
PPM1F	-0.152417	0.608489	0.502147	0.195121	-0.0524641	-0.50787	-0.197226	-0.420283	-0.161563	-0.462637	-1.16642	0.0858445	-0.0712863	-0.151456	-0.137214	0.144264	-0.159483	-0.265137	-0.972896	-0.264249	-0.339054	-0.213185	-0.438342	0.0604313	-0.825925	-0.749387	-1.0749	-0.460257	-0.517685	-1.65073	-0.54581	-0.262356	-0.320689	-0.478408	-0.297667	-0.771605	-0.216771	-0.536778	0.0466945	-0.312203	-0.389169	-0.119082	-0.324385	0.116887	-1.12571	-2.29902	0.166435	0.0876855	-0.0881266
RECQL4	-1.23596	0.350145	-1.37656	-0.824696	-0.103133	-0.673315	-0.0680045	-1.1123	-0.689401	-0.458558	-1.36922	-1.24332	-0.286907	0.295778	-0.0807315	0.343005	-0.311853	-1.34358	-0.555054	-0.304602	-0.861962	-1.70142	-1.09737	-1.81186	-0.642034	-0.0655614	-0.218449	-0.125229	-0.129167	-0.630693	-0.551493	-0.32736	-0.650817	-0.444086	-0.130894	-0.803322	0.491622	0.288086	-0.135699	-0.961513	-1.49741	-1.02365	-1.2017	-0.511786	-0.264758	-0.0482608	-0.830483	-1.20018	0.213502
WBSCR20C	0.757765	-0.139913	-0.087762	-0.262498	0.549623	0.0855398	0.499643	0.00388854	-0.55987	-0.229293	-0.688828	-0.0770956	0.0594146	-0.140255	-0.127704	0.196443	-0.464509	-0.113717	0.63033	0.117931	-0.308386	-0.273438	-0.345558	-0.302516	0.381686	0.36426	0.190613	-0.167381	0.21956	-0.31332	-0.41543	0.0746405	0.0330975	-0.263151	-0.0451177	-0.277751	-0.0892789	-0.307259	0.320138	-0.126271	-0.159202	-0.364017	-0.332592	-0.359982	-0.186319	0.102486	-0.35665	-0.560977	0.121973
KIAA1509	0.726187	0.148428	0.311545	0.580139	0.674378	-0.0219227	-0.142299	0.0541464	0.461507	0.880541	1.08133	0.388629	0.785826	0.590895	0.0163422	0.685307	-0.0538891	0.560906	0.0490465	0.390886	-0.115343	0.0826164	0.633916	0.765923	0.257056	0.444546	0.493304	-0.0503827	0.605377	0.0508421	0.0972046	0.284724	0.363536	-0.265813	0.719521	0.314919	0.137833	0.407595	0.302089	1.51467	0.903214	1.01634	0.641704	0.757612	0.769478	0.863827	0.844109	0.270284	0.878577
DUSP22	0.892043	-0.0358407	0.517463	0.413886	0.456078	0.0866919	-0.34908	0.26137	0.151237	0.102545	0.25844	0.53866	-0.109128	-0.41977	-0.762831	0.0262165	-0.347877	0.208171	-0.122068	0.355398	0.0653792	0.492878	0.028024	0.759624	0.041437	0.235244	0.315657	0.0690916	0.126904	-0.618789	-0.23814	-0.0482239	0.134698	0.158978	-0.0131029	-0.0698933	0.425401	0.187701	-0.488804	1.68578	0.0617714	0.317368	0.21589	-0.0162303	-0.37944	0.30274	0.0113369	-0.27506	0.364638
CLK3	0.561343	0.0781321	-0.231411	0.00834786	0.328546	0.725931	0.0541764	0.364233	0.388825	0.325822	0.225547	0.601921	0.523924	0.58489	0.759667	0.170427	0.33219	0.0265518	-0.646434	0.400268	0.100799	-0.00354096	-0.0518998	-0.739961	-0.208112	0.358019	0.41216	-0.176351	-0.509599	-0.747411	-0.527251	0.125532	0.224819	0.458405	0.347149	0.500542	-0.388011	-0.186524	0.11016	0.481751	0.0577947	0.358834	-0.00706529	0.0297859	0.193043	0.13609	-0.372581	0.107622	-0.597144
ASH1L	0.722631	0.403558	0.241096	0.132245	0.509488	-0.150442	-0.027481	0.306321	-0.171955	0.0284024	-0.0179667	-0.0982385	-0.344321	-0.0527579	-0.0793599	0.384031	-1.01411	-0.693433	-0.438889	0.120512	0.467845	-1.19437	-0.810427	-0.162002	0.245335	-0.170253	0.199849	-1.56242	0.347053	-0.597234	-0.289144	0.347456	0.392888	-0.541005	-0.0318673	-0.0142866	-1.39548	-0.528003	-0.133999	-0.0333546	-0.0222124	-0.24407	-0.0926941	-0.33173	-0.545377	0.440315	0.273495	-0.233236	0.0359595
C21orf57	-0.298344	0.0681835	-0.318986	0.0539484	-0.024422	-0.220053	-1.10726	-0.199597	-0.0903907	0.333398	0.579973	-0.0813798	0.0566243	-0.209432	-0.326358	0.552449	-1.0788	-0.719555	-0.416266	-0.113443	-0.248851	-0.638802	-0.172773	0.0445755	0.0161308	-0.157308	-0.132666	-0.651194	-0.237962	-0.603021	-0.0408388	0.0358686	0.161238	-0.152251	-1.06146	-0.55132	-1.69442	-0.285209	0.101912	0.270759	0.0792057	0.253503	0.148846	-0.896982	-0.199334	0.193663	-0.00107159	0.0619369	-0.518533
APG3L	-1.0227	0.419925	-0.525279	-0.0988692	0.436918	-0.171127	-0.00532055	-0.0446851	0.324644	0.178844	0.38778	-0.174499	0.410995	0.577671	0.278365	0.50141	-0.942863	-0.401397	-0.709184	0.353418	-0.0868912	-0.0662934	0.138865	0.283618	0.395072	0.0836449	0.3936	0.231371	0.0974773	-0.563851	0.175932	-0.077092	-0.184439	0.58135	0.45354	-0.0685438	-0.36625	-0.174842	-0.101516	0.314222	0.287889	-0.306867	0.0581664	0.597015	0.255314	0.748501	0.568274	-0.243327	0.0593358
TUBB3	0.140692	-0.301978	0.164937	0.0757784	-0.104552	-0.539677	-0.0586094	-0.404831	-0.0634485	-0.207057	-0.399645	0.0300583	-0.145333	-0.553621	-0.413951	-0.00339799	-0.456875	-0.0908433	-0.201375	-0.141787	-0.00317558	-0.747998	-0.388466	-0.302843	-0.410962	-0.422261	-0.787368	-0.865893	-0.827465	-0.818926	-1.06512	-0.892289	-0.808663	-0.558971	-0.990219	-1.31097	-0.557519	-0.672638	0.279772	-0.373516	-0.799988	-0.140356	-0.355277	-0.840896	-0.298756	-0.759083	-0.0411429	-0.198387	-0.654654
TEF	0.980815	-0.0371183	0.404184	0.783311	0.796055	0.31315	-0.502273	-0.260422	0.709559	0.902742	-0.531606	0.519283	0.762302	0.030519	1.00566	1.3573	-0.0766995	1.49423	-0.541279	-0.181494	0.119215	0.96843	0.984984	1.97207	0.73638	0.17981	-0.12092	1.52889	1.32281	-0.148719	0.364456	0.685091	0.692892	1.37432	0.717022	0.875856	1.27116	1.15223	0.353819	0.707604	1.21204	1.25687	-0.566743	1.67223	0.81512	1.4928	0.299459	-0.31226	0.877121
LOC283501	1.29042	0.271327	0.922825	-0.576941	0.729627	0.563294	0.711337	0.341941	0.595138	0.259589	0.60252	0.657937	0.383348	0.574881	-0.816125	0.327958	-0.319258	0.343371	1.0285	0.852688	0.546122	-0.202544	0.466061	0.166716	1.36757	0.76938	0.205876	-0.289156	1.28813	-1.33633	-0.391204	0.506428	0.388787	-0.0732419	1.01694	0.314329	0.532361	-0.728746	0.819957	0.275446	0.0950487	0.122052	-1.1365	0.109859	0.491927	0.322191	0.386043	-0.492586	-0.0534291
POLDIP2	0.62475	1.2335	-0.162986	-0.109431	0.478096	0.207338	0.345629	0.250526	0.393589	0.0575081	0.0349541	0.201122	0.162294	0.446777	0.208055	0.611034	0.39092	0.496591	0.167461	0.206324	0.0224215	0.0835237	0.101162	-0.211774	0.244809	-0.0721253	0.130464	0.217532	0.0119288	-0.523823	-0.107489	0.264402	0.257867	0.0543834	0.687296	0.272107	0.126946	-0.225216	-0.00418318	0.202631	0.241618	-0.183053	-0.192998	0.259555	0.0720487	0.392864	0.734251	0.696534	0.491791
NUDT8	0.738529	-0.720364	-0.142471	-0.252687	0.203999	-0.369467	-0.104712	-0.0377043	-0.184351	-0.549095	-0.28846	0.100911	-0.128603	-0.428922	-0.591054	0.142893	-0.493357	-0.343648	0.0781188	-0.201448	-0.596159	-0.0363118	-0.0301468	-0.437806	0.0215832	-0.122624	-0.142615	-0.216569	-0.0953346	0.0212323	-0.224084	-0.0654364	0.197003	-0.00463181	-0.116218	-0.618322	-0.27494	-0.628391	0.383415	-0.0525731	-0.0152476	-0.0196203	-0.486783	-0.260601	-0.202814	-0.13501	-1.27861	-1.143	-0.0989643
HTF9C	0.627675	0.566029	0.218918	-0.908565	0.629121	-0.220642	-0.043224	-0.519289	-0.247618	-0.027194	0.0481855	0.112787	-0.114268	-0.0288528	-0.334175	0.629235	-0.438608	0.152769	0.583157	-0.307545	-0.862018	-0.140403	0.0467683	-0.779397	-0.205525	-0.178604	-0.450028	-0.477907	0.190017	-1.32407	-0.738509	0.133313	0.118593	-0.501583	0.429367	-0.618556	0.947335	0.227864	0.666198	0.122458	-0.136071	-0.608947	-0.42129	-0.136007	-0.481152	0.50089	0.358608	-0.242999	0.318075
ENAH	0.627555	-0.1961	0.86117	0.0756804	1.13744	0.476354	0.330074	0.649358	-0.434801	0.0294292	0.182119	0.138516	-0.106106	0.492287	-0.106517	-0.165291	-0.825882	0.0220928	-0.511415	0.271363	-0.20853	0.578614	-0.645082	0.452138	0.210547	-0.385231	-0.126915	-2.11848	1.62704	-0.309691	-0.358772	0.774044	0.345855	0.526753	0.580348	0.175994	-0.110468	0.0942807	0.499231	-0.0737934	0.11987	-0.264768	0.3099	-1.369	-0.626024	-0.165557	-0.342606	0.666637	0.435608
FBXW5	0.682139	1.2177	0.036676	0.141499	1.08556	0.350044	1.05224	0.466282	1.43178	2.07413	0.979059	1.58014	0.877366	0.819861	0.0781902	1.31398	0.58775	1.50681	1.19004	0.804905	-0.0928958	2.10957	0.701142	0.233807	0.297036	0.675556	-0.0350977	-0.0775922	0.485998	-0.460019	-0.3444	0.393424	0.458555	-0.174653	0.678053	-0.197283	0.845087	-0.0353445	1.01616	1.29462	0.5921	1.34465	0.730162	0.349857	-0.145568	0.17906	0.940124	0.183522	0.931304
FLJ22624	0.199883	-0.314725	-0.616448	-0.854374	0.121303	0.226673	0.269671	0.381538	-0.25261	-0.280332	0.0634868	-0.770414	-0.165801	0.507605	0.547311	-0.0686193	-0.563026	-0.716544	-0.521084	0.403381	0.11411	-0.407	0.0809325	0.480633	0.304867	0.208658	0.42828	-0.278003	-0.176046	-0.604237	-0.205462	-0.0786788	-0.208531	-0.0475707	0.37494	-0.00239511	0.278584	0.179988	0.152264	0.0906744	0.180196	-0.334249	0.87825	0.581471	0.420225	0.683942	-0.571045	-0.203045	-0.454734
SORCS1	0.215664	-0.326045	-0.375104	0.272474	1.25338	1.35019	-0.448879	0.659112	-0.902418	0.122455	0.599841	-0.45733	0.33698	0.790193	-1.24364	0.781424	-2.42793	0.486371	0.204654	0.330258	-1.55624	-0.673403	-0.248365	-0.621234	-1.59789	0.400878	0.74199	-0.159762	-0.530189	0.645766	0.515991	-0.369054	-0.499621	-0.372777	1.32948	-0.140079	0.287217	-0.997187	0.26922	-0.408982	0.667995	0.90428	0.284552	-5.04096	-5.01125	0.606512	1.52381	-2.48968	0.789024
TRIM2	-0.763067	-0.190541	0.838841	0.18951	0.111662	0.35943	-0.0619426	-0.156795	0.133369	-0.711328	0.455755	0.108444	-0.212659	0.0539319	0.648747	0.583149	-0.972827	-0.697388	0.261733	-0.214156	0.425179	0.116643	-0.0953194	-0.733719	0.628541	0.223977	0.929986	0.368537	-2.83427	0.943894	0.48945	-0.179539	-0.290084	0.99672	0.00562205	0.822302	0.128986	0.300285	0.204222	0.0829915	0.586843	-0.568452	-0.114303	-0.0938625	-0.149687	0.773501	-0.457897	0.363119	-1.03952
ATIC	-0.476901	-0.833863	-1.26732	0.184051	-0.544844	0.304351	-0.736167	0.288104	-0.935686	-0.761554	0.102017	-1.3626	-1.01375	-0.420828	0.870771	-0.0312884	0.449063	-1.37578	-0.555982	-0.59484	0.162753	-0.745769	-0.179871	-0.547912	0.354719	-0.0309608	0.937632	1.07325	-0.63007	0.36942	0.515865	-0.548305	-0.627461	0.658072	-0.727228	0.636211	-1.05725	0.417518	-0.670025	-0.769688	-0.24206	-1.40957	-0.675688	0.457637	0.906286	0.659069	-0.522709	0.504984	-0.155812
ASAM	-1.35043	-1.91696	-2.01243	-0.129364	-1.53036	-0.756966	-1.19358	-0.594592	-0.534569	-1.48537	-0.962177	-0.363769	-0.335022	-0.597353	-0.614014	-0.969219	-0.673315	-0.0402468	-0.612973	-0.370323	-0.593468	0.2239	-0.326617	0.0936873	-0.547861	-0.774022	-0.589446	-1.0516	-1.57168	-0.445282	-1.10363	-2.01818	-2.05805	-1.5975	-1.40564	-0.342926	-1.95667	-0.707261	-0.599914	-0.96442	-0.48171	-1.1018	-0.357656	-0.832691	-0.426899	-0.874525	-2.29104	-1.64663	-1.45149
DHX16	-0.202318	-0.356537	0.0966186	-0.143042	-0.317449	-0.2392	0.284943	0.0162116	0.0717669	0.484133	0.0716622	0.112355	0.393039	-0.178487	-0.698385	0.1035	-0.276647	0.0479682	-0.20423	0.0160496	-0.305948	-0.0501601	-0.0730379	-0.225686	-0.443407	0.275099	0.32633	-0.37477	0.284945	-0.147695	0.0646848	0.0713211	0.245705	0.332008	-0.217615	-0.265353	-0.00577958	-0.409488	0.00967039	0.773854	-0.519717	-0.0716247	-0.0830311	-0.103414	-0.427959	-0.173507	0.0180835	-0.562301	0.234905
CD7	0.429148	-0.606874	1.39126	0.650771	0.71994	0.419191	-0.474181	-0.241046	-1.00986	-0.0537494	0.0669137	0.0892024	-0.364799	-0.56665	-0.11927	0.851792	-0.89475	-0.505693	-0.497212	-0.154091	0.497044	-0.241472	-0.167704	-0.470325	-0.697942	-0.869615	0.128822	0.0891462	0.648676	0.325501	-0.152258	0.239137	-0.128636	5.65621	-0.241561	0.0930311	-0.883484	-0.0653024	-0.37004	-0.614226	-0.0189005	-0.039869	0.147096	0.236754	-0.396094	1.32494	0.359488	-0.237329	0.182262
SLC27A4	1.74604	1.08499	0.203421	0.416987	1.12483	-0.127203	0.355358	-0.310381	1.14884	0.816702	0.866661	1.07964	0.550017	0.834605	-0.118185	0.552299	0.395618	1.077	1.16548	1.2967	-0.363435	-0.514738	0.852631	-1.16437	-0.703703	-0.0508898	-0.691384	-0.172335	0.470925	-0.710075	0.26822	0.376423	0.263399	-0.877961	0.800325	0.0536727	1.01251	-0.459009	0.612689	0.456457	-0.0386535	0.631371	-0.178754	-0.776255	-0.273054	-0.634592	0.943991	0.0912033	0.778718
KNS2	-0.539952	-0.428702	-1.63667	0.982001	-0.0502448	-0.163041	-0.299128	-0.247237	0.201501	-1.12783	0.494682	1.06864	-0.11824	-0.651802	-0.21263	-0.0035317	0.376443	-0.146871	-0.684927	-0.218937	0.440302	0.983004	1.55134	1.42575	0.31496	-1.12567	0.129385	1.82636	-0.976081	0.443241	1.55189	0.661565	0.141031	0.325304	-0.863011	-0.2682	-1.94343	0.467251	-0.723946	-0.65411	0.153038	-0.286422	0.615666	0.0734245	0.104801	0.442194	0.0371683	0.469866	-0.5741
SLC18A1	1.23619	-0.555216	1.84105	1.75414	-0.694236	-1.02867	7.00921	-0.553038	0.279789	-0.0100216	-0.286555	-0.464373	-0.402446	-0.101139	-0.76333	0.497052	-1.27815	-0.468886	-0.904424	0.0476411	-1.16923	-1.01568	0.0410418	0.528081	-2.49071	-0.0704286	-0.967985	-0.883426	0.980368	-0.893701	0.149076	0.49419	0.0599139	7.22521	-0.401444	-0.567728	-0.138882	-2.28111	0.168619	0.533156	0.238769	0.0697182	-0.218516	-1.40671	1.50951	-0.277803	0.712302	-0.437098	-0.620263
KIAA0767	-0.933457	-0.656316	-1.07421	-0.320401	0.0280904	0.261453	-0.567707	0.0957207	0.535845	-0.430369	0.742857	-0.425764	-0.280971	-0.417868	0.580194	-0.527726	-0.00615115	-1.08823	-0.502451	-0.271882	-0.238122	-0.300104	-0.267211	-0.530044	-0.11162	-0.618256	-0.235926	0.517164	-0.553867	-0.138422	-0.190544	-0.423497	-0.621734	-0.328378	-0.821191	0.0539597	-0.341114	0.342913	-0.830641	-0.552355	0.199922	-1.01598	-0.361575	-0.347568	0.220069	0.164004	0.248493	1.00065	-0.634615
RPS3A	0.00435797	0.877838	-0.654367	-0.43413	0.0152085	-0.0363266	-0.425645	0.0580258	-0.184598	-0.41415	0.0704986	-0.1605	-0.216817	-0.089298	0.292532	0.470917	0.271527	-0.343623	-0.4449	-0.396228	-0.120311	0.0109387	0.15433	-0.086934	0.0413169	-0.526593	-0.272408	0.568532	-0.401014	-0.143238	0.169948	-0.0116983	-0.211298	0.29319	0.36211	0.555941	-0.267588	0.339651	-0.525562	-0.164899	0.322409	-0.426425	-0.0156806	0.0528154	0.225972	0.601196	0.0115569	0.481682	0.0758005
SERPINF2	0.231128	-0.289467	0.695555	1.96323	-0.0866291	-0.430361	-0.340908	-0.167599	-0.0977825	-0.295977	0.0590142	-0.987663	-0.544026	-0.949945	-0.218939	-0.789731	-0.862925	-1.95674	-0.630681	-0.907495	-0.107287	0.0517129	-0.234299	-0.986537	0.226161	-0.522629	-0.51403	1.05923	-0.378112	0.578279	0.260853	0.130359	-0.112597	0.448062	-0.805645	-0.221359	2.45235	2.44118	1.87528	-0.307258	0.177607	-2.0702	-0.0270725	-0.954915	-0.552221	-1.10836	-1.26296	0.371517	0.356192
CCL2	-1.42172	-0.562978	2.45192	2.29746	0.195031	0.58046	-0.25737	0.79294	-0.0175702	-0.98914	0.341883	0.327604	0.0788545	-0.770417	-0.36291	-0.247415	-0.219584	-1.17296	0.0616105	-0.241059	0.771737	0.421577	1.15981	1.80505	1.06585	-0.391956	1.12364	0.660224	-1.02938	0.246643	0.858548	-0.232393	-0.114178	-2.09138	-0.75393	0.547976	0.823633	1.72765	0.568859	0.328686	1.44166	1.91373	1.48788	0.705942	0.417901	1.39354	-0.831485	0.0016114	-0.193432
SOD2	-0.589423	-1.04091	-0.225146	1.37276	0.70684	0.642454	-0.728247	0.851847	-0.831584	-1.18806	0.474579	-1.53199	-0.672313	-0.95416	0.113572	-2.25798	0.0618492	-1.48153	-0.513316	-0.830482	0.654585	-0.159539	0.390152	0.702419	1.16919	-0.959401	1.11459	0.671815	-1.07626	0.84667	-0.175456	-0.456065	0.0349239	0.567604	-0.393568	0.41448	-1.97963	0.863497	-1.01498	-0.39139	0.81803	-1.41785	0.538364	0.621575	0.185324	2.03023	-1.1693	0.489261	-2.6937
VEGF	-0.67077	-0.295646	1.28626	4.54264	1.40735	-0.0553506	-1.77949	-0.187287	-2.54536	-1.79763	-0.298683	-2.45473	-2.51877	-1.24273	0.406154	-7.41021	0.103449	-1.00548	-0.471072	-0.783125	0.423175	-1.77798	-1.45985	1.74021	0.282244	-1.12664	0.346506	1.27923	0.144416	2.11162	0.376098	-0.53864	-0.482994	1.00161	0.00998608	0.925075	0.669294	3.70036	0.239403	-2.00983	-1.01247	-2.57472	-1.31185	5.013	-0.399487	1.10219	-1.36854	0.685961	-0.402823
MNAT1	-0.397881	-0.644768	-1.50236	0.585876	0.795819	-0.93807	-1.09492	0.0155329	-0.369602	-0.718157	-0.0810683	-0.866111	-0.60491	-0.0576602	0.288278	-0.405565	-0.656601	-1.18194	-0.918319	-0.355091	-0.64022	-0.562964	-1.07004	-0.189264	0.391858	-1.12683	-0.109294	-0.253351	-0.646357	0.400855	0.0794238	-0.0219951	-1.14426	0.562632	-1.01201	0.16828	-0.000772654	0.847348	-0.791837	-1.07007	-0.3992	-1.02565	-0.410791	0.382042	0.809565	0.386656	-0.35515	0.515752	-0.540148
TANK	-0.052063	0.109729	0.571399	1.27692	1.12	-0.422539	0.276132	-0.0324107	0.0591756	0.251447	0.921514	0.151685	0.561311	2.00354	-1.70146	0.474069	-1.30585	-0.968508	0.119527	0.0475955	0.195722	0.960999	-0.68935	0.65165	-0.249847	0.376524	0.0467419	0.211414	-1.04834	1.63171	-0.289944	-0.233694	-0.413813	-0.0598532	-0.0223237	0.0113269	0.986762	0.803495	0.387783	0.716682	0.263073	0.132912	0.509804	-0.739494	1.09666	1.35007	0.439638	0.210443	-0.218132
NAB1	-0.950692	-0.0533767	-0.514363	0.208302	0.615741	0.714033	-0.425702	0.680352	-0.503416	0.0395459	0.345666	-0.572801	-0.187165	-0.831569	-0.0912744	0.654842	0.483901	-0.994438	-0.536923	-0.666971	0.912481	0.107457	0.0168597	0.0445972	0.491526	-0.267389	0.0873675	1.21443	-0.0191144	0.123416	0.83715	-0.706998	-0.136331	1.09511	-0.371774	0.366937	-0.588746	0.352569	-0.276031	0.387164	0.359472	-0.527908	0.305418	0.277867	0.85913	0.591638	-0.564985	0.203603	-0.410429
CYP17A1	-0.518602	-0.483823	-0.857935	0.376452	0.260152	0.470818	0.493706	0.0375607	0.0278797	0.709049	0.253945	0.389246	0.24021	0.631543	-0.204104	0.558282	0.145536	-0.450767	0.111308	-0.277895	0.0484725	-0.115802	-0.306502	0.408389	0.569993	0.205708	-0.0206181	0.706193	-0.496443	-0.0432245	-0.0396028	-0.473632	0.553774	0.556252	0.122461	0.208101	-0.456814	1.75456	-0.0262143	0.804398	0.201526	0.285808	-0.345913	-0.467295	0.611309	2.18464	0.198753	0.774457	0.0423727
SERPIND1	-0.576739	-0.365739	0.686034	1.17949	0.39566	-0.145058	0.710522	-0.338732	-0.00238088	0.0262728	-0.0307497	-0.413651	-0.107355	0.218652	-0.686382	0.900359	-0.118156	-0.713383	-0.201806	0.0312319	-0.0116653	-0.91948	-1.19941	0.16435	1.03071	-0.282205	-0.415932	0.0105773	0.101712	0.112874	-0.497468	-0.180486	-0.137882	-0.505008	0.129762	-0.27667	-0.237665	-0.0715229	-0.300575	0.219131	-0.23906	-0.168903	-0.333572	0.693022	0.376286	0.418778	0.53909	0.215775	-0.644453
GLUD1	-0.459282	0.0380513	-0.212894	0.647865	0.625832	-0.127973	-0.00710806	0.291286	0.207554	0.347292	0.325652	-0.235323	0.278982	-0.279627	-0.439695	0.271103	-0.308803	-0.634916	-0.358432	0.371355	0.67855	-0.0320784	-0.639096	0.435393	1.11676	-0.143022	0.0408435	0.863855	0.218836	0.0161218	0.0186831	-0.583877	-0.621662	1.09008	0.019658	0.137427	-0.62576	1.32877	-0.225924	1.08159	0.629822	-0.123354	0.181556	0.749768	0.740785	1.06452	0.52929	0.256436	-0.298963
CDKN1C	0.0846881	-0.0250709	-0.689956	1.20856	0.53705	0.196049	-0.77163	0.769725	-0.106037	-0.715761	1.04402	-0.306486	-0.820147	-0.835962	-0.898077	0.00808197	0.0519112	0.321008	-0.676287	-0.344339	0.527058	0.29183	0.0261384	1.56497	0.740998	-0.619898	0.217062	0.955566	-1.50966	0.0277653	1.07399	-1.06796	-2.35828	9.07432	-0.611546	0.79266	-0.153724	2.00088	-0.876659	-0.627095	0.286402	-0.620003	-0.00788788	0.408563	0.791779	0.85447	-0.376013	0.452318	-1.27265
PTGS1	-1.47997	-0.421634	-1.20531	0.770528	0.507347	0.264575	-0.908678	-0.00915033	-0.340934	-0.775576	1.32311	0.863713	-0.7723	-0.286884	0.587502	-0.0252699	0.00385743	-0.175651	-0.329427	-0.389173	0.84307	0.8055	1.10842	1.09719	0.597686	-0.939187	0.573519	0.247759	-0.404355	0.107988	0.367481	-0.493018	-1.09543	6.29756	0.201478	0.426457	-0.819534	0.111967	-0.780929	-0.126326	0.10439	-0.823016	0.211138	0.371267	0.463433	0.243701	0.0669111	1.00235	-1.49066
RASA1	-0.60948	-0.441758	-1.56543	0.624732	-0.0533095	0.0526259	-0.91092	-0.181936	-0.419081	-0.27617	1.07356	-1.01084	-0.757524	-0.350111	0.390768	0.48853	-0.245919	-0.255633	-0.239506	-0.336579	0.530105	-0.11932	0.176337	1.1395	0.363446	-1.1142	-0.0731948	1.41959	-1.00038	-0.140818	1.16491	5.28437	-0.519098	-0.722261	-0.524315	-0.333784	-1.90371	0.325417	-0.81536	-0.559145	-0.0856087	-0.779956	-0.233307	-0.0690077	0.229875	0.692712	0.166059	0.343163	-1.35335
IL2RB	3.90004	-0.89626	5.65892	1.5452	2.01888	-0.94245	-0.0480167	0.376537	0.813863	-0.0945436	0.513677	0.772737	0.327529	-0.243368	-0.438733	0.243995	0.460657	-0.757963	-0.374775	-0.22083	-0.176474	0.904028	3.42131	1.18169	-0.449057	-0.0882548	0.540027	1.53295	5.39179	-1.00822	2.3177	0.0438619	-0.188914	-3.87944	-0.521714	0.704452	-0.0116519	-0.448425	-0.805181	0.796196	1.2252	0.490454	0.889962	1.37263	-1.19308	-0.522271	-0.846047	0.493304	-0.185465
IL6ST	-1.8762	-0.924072	1.00902	0.868154	-0.571527	-0.991239	-0.156661	-0.681493	-0.386904	-0.741525	-0.498801	0.292992	0.011096	-1.18929	-1.23846	-1.04658	-1.10893	0.177608	-1.77888	-0.882175	-0.448778	0.127625	0.187394	1.32271	-0.796373	-0.927219	-0.777003	0.634355	-2.05072	-0.918018	-0.561712	-0.90641	-1.08781	-0.119522	-1.16584	-1.06919	-0.886452	0.243412	-0.124821	-0.267319	0.0834331	-0.210096	0.235996	-0.48325	-0.246701	-0.768992	-1.05886	-0.97883	-2.28578
CCL15	0.227708	-0.13947	0.205862	1.00041	1.18832	-0.0938769	2.16708	0.337297	0.402728	1.48015	1.69624	1.90502	0.235144	0.340475	0.292868	-0.488074	0.397474	0.366582	0.681929	-0.0657755	-0.457325	1.33676	1.89562	1.6201	1.31994	0.336981	0.742149	0.00235798	0.116441	-0.217046	0.968044	0.0109324	-0.0212418	-0.100007	-0.3189	0.0511235	-1.17005	1.29085	-0.0146338	0.658389	1.28089	0.521278	0.974567	0.854388	0.213007	2.26111	-0.350962	0.656508	-0.898962
PIK3R4	-0.558348	-0.130512	-1.44449	0.45928	0.673405	-0.13467	0.215115	0.0316321	0.0861011	-0.0511365	0.731126	0.0188165	-0.338926	-0.192301	0.493307	-0.136708	0.0226492	-0.447801	-0.506885	0.0736077	0.382709	0.221957	-0.0892648	0.929459	0.542351	-0.184414	0.443194	0.997318	-0.587071	0.603107	0.247656	0.0770497	-0.842826	0.356791	-0.34819	-0.153223	-0.759696	0.674265	-0.0671264	-0.484579	0.314418	-0.0281881	0.315027	0.832171	0.614924	0.787536	-0.637646	0.338464	-0.868706
RAB2	0.427988	1.07603	0.414314	0.931525	0.197477	0.476997	0.0397834	0.718439	-0.0409685	0.23528	0.690189	-0.142102	0.379925	0.344758	0.532443	0.415057	0.473848	0.587051	0.233197	0.279809	0.961529	0.346426	0.346695	0.829256	0.399317	0.404122	0.823682	1.27476	-0.135308	0.780832	1.02089	-0.120672	0.59726	1.03813	-0.0964137	1.07809	1.06459	1.72817	-0.212848	-0.268654	0.325874	-0.063879	0.541524	0.541609	0.452581	0.784294	0.512524	0.349279	-0.135183
LAMB1	0.0169561	-1.46367	-0.845744	0.100392	0.00129323	-0.187715	-0.462529	0.057507	-0.299609	-0.318696	-0.482722	0.0229612	-0.438609	-0.735835	-0.459459	0.13335	-1.0865	0.589906	0.333361	0.500559	0.541215	0.289155	-0.262304	0.989666	0.672028	-0.112054	-0.0789163	-1.26739	-0.354609	-0.326614	0.351962	0.0129647	-0.183022	0.358154	-0.838244	-0.842371	-1.26072	-1.12537	0.15577	-0.192626	0.120826	-0.864202	-0.232281	-0.524373	0.492131	-0.273276	0.0986169	0.303056	-1.91026
IGFBP6	-0.943359	-0.21983	-0.664034	-0.178306	-0.313927	-0.596306	0.35886	-0.509682	0.269555	0.579689	0.114458	1.63312	1.08292	-0.486471	-0.759642	0.271635	-0.339734	0.502307	-0.233714	0.0125214	-0.329085	1.22173	0.415541	-0.341843	-1.04255	-0.397218	-1.21918	-0.670785	-1.67667	-1.4737	-0.76945	-0.388091	-0.157077	-0.652835	-0.36644	-0.795043	-0.992155	-1.38114	-0.342672	0.716553	0.366488	0.0925001	-0.13127	-0.495942	-0.727376	-1.23886	-0.439728	-0.902445	-2.28262
CTNNA1	0.952872	0.260517	0.378957	0.58718	0.653738	0.32498	0.802965	0.748266	0.854771	0.978834	1.08242	0.455601	0.755814	0.120694	0.301129	0.63253	0.444736	0.719588	0.462894	0.336109	0.598853	0.62851	0.783758	0.973616	0.886182	0.411302	0.250518	0.402709	-0.284917	-0.280437	0.16627	-0.0170164	-0.0236769	0.193256	0.433006	0.38451	0.2754	0.510215	0.247075	0.743191	0.958378	0.55436	0.817374	0.619679	0.503562	0.815665	0.580664	0.776043	-0.469454
MMP19	0.438012	-0.136396	0.626172	0.780908	0.877945	0.0767999	0.684375	0.382466	0.69099	0.481183	-0.389827	1.08591	0.506039	-0.1017	0.0994815	0.640025	-0.146839	-0.00641469	-0.1169	0.888957	0.919146	0.621538	0.365512	1.90573	1.53787	0.0930844	0.0801668	1.33116	-0.354217	-0.484347	1.06973	0.518555	0.625454	-1.54233	0.363361	0.76717	-0.590788	1.41393	-0.474578	1.34735	0.395235	1.31824	0.334978	0.56269	1.08005	1.71391	0.418846	0.349446	-0.582932
ITGAV	0.0771087	0.230645	0.427746	0.699762	0.460686	0.314919	0.436154	0.598586	0.140517	0.0614513	0.131579	0.36308	0.0913909	-0.221997	-0.0130069	0.482066	0.377223	0.482991	0.163839	0.344014	0.731521	0.623071	0.349195	1.34847	0.867388	0.127678	0.134363	0.623697	-0.239461	-0.332719	0.420266	0.130779	0.18021	0.958439	0.237897	0.428968	0.457294	1.03956	0.400959	0.150676	0.345841	0.121692	0.123185	0.630917	0.482919	0.283624	-0.209459	0.105809	0.0973145
RELA	-0.767277	-0.317027	-0.0967052	1.81816	0.456945	0.514309	-0.452931	1.22522	-0.432744	-0.343935	0.816453	-0.195159	-0.455791	0.849278	0.378142	0.548724	-1.10184	4.16782	-0.889023	-0.0642245	0.414586	0.335333	0.4715	1.61217	0.881276	-0.721951	0.661694	0.199555	-0.896184	0.887309	1.23002	0.273041	0.24082	-1.24821	0.0941538	0.718088	-1.01364	-2.17893	-1.34218	-0.402388	0.755885	-1.12164	1.02856	4.8845	-0.188017	1.27643	0.398882	0.689518	0.130231
CASP4	0.426782	0.408533	1.17218	1.20029	0.956521	0.573334	0.168105	0.565883	0.767693	0.494926	0.474615	0.350939	0.635248	0.164767	0.32081	0.313328	-0.175765	0.476226	0.857631	0.123342	0.282753	0.231526	1.02023	0.265478	0.815435	0.256713	0.385581	0.451183	0.163836	-0.381364	0.1272	0.292945	0.24814	0.864527	0.352749	-0.00825676	0.957065	0.637338	0.737206	0.499961	0.488351	0.466947	0.413666	0.348398	0.090666	0.810156	0.694636	0.881689	0.662179
BIRC2	-0.683992	-0.251595	-0.107997	0.0840174	-0.596151	-0.605979	-0.388575	-0.0876224	-0.227244	-0.0977693	0.292491	-0.0536328	-0.33206	-0.976907	-0.370938	-0.35447	-0.364837	-0.760628	-0.744737	-0.440266	0.0362281	0.147109	0.0717961	0.237723	0.128984	-0.391315	-0.347345	-0.176735	-0.425986	-0.344217	0.16407	-0.367865	-0.314339	0.0776985	-0.272754	0.0524741	-0.594123	0.0289798	-0.540908	-0.140997	0.211269	-0.0872964	0.262039	-0.105285	-0.447949	-0.297804	-0.637671	-0.427871	-0.854261
TDGF1	-0.455172	-0.50021	-1.76918	0.230185	-0.293694	0.677305	-0.720095	0.864422	-1.1871	-1.12415	-0.210257	-0.391993	-1.4668	0.174906	1.90619	0.207102	0.117014	-0.548944	0.0105064	-0.612174	1.08832	-0.450895	-0.125593	1.00119	1.35603	-0.579251	0.464103	0.446893	-2.02114	-0.152487	0.442961	-0.501665	-0.609603	0.903977	1.22104	2.28902	-0.72982	-0.232059	-2.5444	-1.51927	-0.0169768	-2.31502	-0.484878	1.83664	0.932643	0.525485	-0.778418	0.354757	-0.555698
IL10RA	-0.0247784	-0.39575	-0.499866	1.13789	0.547164	0.896004	0.457296	0.241085	1.11816	0.812827	1.31514	0.737488	0.817289	-0.298061	0.864868	-0.340249	0.922634	-0.873442	-0.00176664	-0.163603	0.351055	0.264852	0.790533	1.24843	1.4967	0.0553193	0.285922	1.28866	2.29552	0.310751	0.609737	-0.0719418	-0.519013	0.500928	0.0486745	0.427157	0.010146	0.967704	-0.410288	0.734401	0.396633	0.876556	0.402357	1.40492	1.2121	1.18018	-0.278354	0.845459	-0.949624
FADD	-0.0658926	0.55269	-1.60664	-0.361101	0.00339679	-0.647381	0.51706	0.120259	-0.347207	0.397062	0.429388	-0.682433	0.226241	0.0875539	-0.267385	-0.00888443	-0.840776	-0.898371	0.00105732	0.0769504	-0.0460322	-0.0990104	-0.722661	0.17998	0.630286	-0.256525	0.303635	2.77199	-0.211971	0.656579	-0.492133	-0.511534	0.0525242	7.06824	0.460594	0.193759	-0.302407	0.216552	-0.183984	0.0817634	0.203341	0.037488	0.22046	1.74133	1.30565	1.69812	-0.357075	-0.204863	-0.383666
ILK	0.621466	0.186947	-0.00823454	0.71412	0.598795	-0.211463	0.141994	0.0574542	1.92809	0.441964	0.8597	2.19579	0.482244	-0.039406	-0.492097	0.39501	0.0570356	2.21972	0.796309	0.994205	0.950313	1.37534	0.0492109	1.31091	0.116104	-0.147474	-0.0465441	-0.0667026	-0.0770337	0.272588	0.197684	0.163217	0.335064	0.358456	0.520395	1.01867	-0.124999	-0.411155	0.912417	0.0774203	0.314871	0.183174	0.562659	0.216989	-0.295712	0.0953699	-0.0679332	-0.271296	-0.15182
PRLR	-1.34057	-0.868617	-1.04933	0.41765	0.493764	-0.167903	0.110823	0.0392372	0.206132	0.394014	-0.0447639	0.146445	0.189835	-0.734627	0.225401	0.0973842	-0.78509	-0.255601	-0.139933	-0.389796	0.26385	-0.629944	-0.597401	1.36213	1.65663	0.161442	0.760393	1.68099	-0.0641723	-0.561521	0.187392	-1.02218	-0.427564	-1.15768	-0.279679	0.432155	-0.436365	2.16505	-0.19048	0.433025	0.240924	0.387243	-0.255882	1.01653	0.521587	1.40007	0.104518	0.288227	-0.413424
GMFB	-1.22525	-0.756634	-0.605784	0.72859	0.0719917	-0.699752	-0.877184	1.43774	-1.45769	-0.881379	0.942026	-0.731859	-1.16331	-1.25696	0.154947	0.805154	-0.58006	-1.50337	-0.789112	-0.987175	0.361839	0.205517	0.389177	1.01737	0.319986	-0.856771	0.554482	0.440487	-0.90356	0.947565	0.702879	-0.852538	-0.518539	-0.747258	-0.520147	0.539523	-0.536345	1.31018	-0.552441	-0.437161	0.263076	-0.505924	0.349423	1.72085	1.48254	1.07917	-0.443404	0.654623	-0.483998
ARFIP2	0.271866	0.639779	-0.00326974	-0.256189	-0.213646	-0.029716	0.308918	-0.0368656	0.586297	0.81687	0.263863	0.438372	0.696511	-0.259499	0.25943	0.182964	0.789814	0.0909166	0.142789	0.00946922	0.0803372	0.0601202	-0.0219678	-0.315647	-0.0605835	0.400284	0.0513862	-0.111499	0.734201	0.370741	0.434223	0.811193	0.757346	0.584073	0.686782	0.714005	0.118102	-0.294011	0.171804	0.611774	0.183773	0.664557	0.156271	0.440651	0.183984	-0.128211	0.0645017	0.199988	0.267877
CIRBP	0.611294	-0.215166	0.856811	1.49816	-0.666423	-0.243621	-0.14081	-0.29229	0.325976	0.33605	0.288244	0.953196	0.411058	-0.410533	0.337212	0.186348	0.203089	0.622423	-0.581761	-0.732482	0.147329	0.809285	0.339464	0.560557	-0.462918	-0.0611812	-0.190564	-0.34711	0.0528482	0.689664	0.175068	-0.108175	0.291211	0.181266	-0.00382051	0.071895	-0.592434	0.230451	-0.177669	0.371685	0.497655	0.255112	0.387501	-0.147954	-0.111209	0.111046	-0.408222	-0.0415622	-0.0322943
ENC1	0.937753	1.08497	1.33573	0.916144	0.488479	0.547747	0.331335	0.352673	0.287582	0.293643	0.125291	0.452672	0.420966	0.355439	1.03808	1.64346	2.2864	1.39063	0.831156	0.391965	0.768856	0.31224	0.197007	1.88191	1.16399	0.561959	0.659718	1.13156	1.35388	0.811357	0.894567	0.600969	0.802732	0.964452	-0.070856	0.288946	1.20656	0.998584	0.548789	0.514371	0.516945	0.505223	0.0936374	0.804117	0.979822	1.32878	0.532371	0.90029	1.42108
DRG2	0.192034	-0.310654	-0.0949488	-0.781825	-8.19957	0.481126	0.123417	-0.989591	0.161037	0.493587	-0.370311	0.519282	0.431371	0.322156	0.123866	-7.95969	4.59486	0.537969	-0.274625	-0.519606	-0.716794	-0.207725	-0.433836	-1.13666	-1.4605	0.356483	-0.653883	-0.321927	-0.458594	-0.811432	-1.12265	-0.284525	-0.0984632	-1.27488	0.576786	-0.368301	-0.158147	-1.25779	-0.531315	0.4735	-0.589074	0.0244608	-0.709567	-0.415113	-1.07523	-0.562566	0.149602	0.558972	0.0246473
FSCN1	-0.793734	-1.21322	-0.0949177	0.0168345	-9.1544	-1.46581	-0.53951	-1.01453	-0.630943	-1.12004	-1.09572	-0.423096	-0.77227	-1.51479	-1.02817	-5.25119	-1.52519	-0.497065	-1.1972	-0.683983	-0.863001	-0.653682	-1.0837	-0.914143	-1.57939	-0.874573	-1.26443	-1.9466	-1.38842	-0.702372	-1.09356	-0.844614	-0.728005	-1.43161	-1.19994	-1.3976	-1.29021	-1.45253	-0.36165	-0.879267	-1.34978	-0.553406	-0.809342	-1.83302	-0.972212	-2.40199	-1.44292	-0.829209	-1.0343
NUCB1	1.54564	0.743636	1.43846	0.799631	1.00731	0.289606	1.22518	0.493874	0.797267	1.44424	0.145867	1.3385	0.842117	0.618397	0.369851	0.641039	0.467568	1.40436	1.03267	0.913667	0.249983	0.510295	0.0537257	0.10898	0.00506145	0.719406	0.156391	-0.471738	0.745359	-0.169116	-0.0663804	0.922188	1.09251	0.291408	0.845767	-0.178051	1.83499	0.264535	1.38944	0.455732	-0.128416	1.13356	0.360503	-0.43557	-0.348502	-0.142057	0.873271	0.377685	0.629074
ARIH2	-0.577023	-0.455606	-0.387395	-0.292176	-0.647939	-0.140024	-0.597268	-0.183888	-0.339304	-0.181242	-0.213424	0.117748	-0.0165005	-0.131066	0.248516	-0.437936	-0.026399	-0.00389727	-0.136631	-0.288877	-0.350238	0.18305	-0.0533509	-0.0174458	0.0997065	-0.249041	-0.436649	-0.178077	0.0952274	0.0989681	-0.172355	-0.246493	-0.241558	-0.156096	-0.144659	-0.0588096	-0.203496	0.0186092	-0.235257	-0.206666	-0.147244	-0.313861	0.0552337	-0.00332281	0.0814726	0.159741	-0.558531	-0.480944	-0.205951
MGC8407	-0.418407	0.759031	0.0757095	-0.244808	-8.29073	-0.0040196	-0.792471	-1.15207	-0.438181	-0.213243	-0.992853	-0.136392	-0.371212	-0.0937281	-0.0776048	-0.669225	1.21894	-0.454667	-0.275378	0.0507048	-0.292872	-0.847109	-0.594144	-1.57533	-1.38456	-0.1151	-0.57511	-0.969026	-0.614314	-0.131792	-0.743931	-0.199401	-0.0441774	-1.81389	0.24454	-0.33859	-0.343822	-1.15752	-0.670888	-0.592739	-1.12447	-0.881189	-0.707324	-1.29129	-0.359133	-0.88512	-0.218724	-0.172958	0.241122
HNRPD	-0.428227	0.485199	-0.365763	-0.446	-0.419048	-0.364615	-0.279745	-0.336994	0.290156	-0.0490442	-0.0862945	0.162921	-0.254682	0.266244	-0.320196	0.0312988	0.0399854	-0.0339508	0.337813	0.00952534	-0.306791	-0.165204	-0.288362	-0.3246	-0.495894	-0.197097	-0.182639	-0.350106	-0.226566	0.509376	-0.327551	-0.159163	-0.0792748	0.475262	0.216608	-0.0239668	-0.331489	-0.379676	-0.276797	-0.0340788	-0.1049	0.0705562	-0.101012	-0.215808	-0.453903	-0.267734	0.500091	0.0576898	0.183884
GOT2	-0.294856	-0.324327	0.417327	0.420507	0.114973	0.357474	0.175386	0.0940944	0.388029	0.0746615	0.0550394	0.090834	0.0177238	0.246406	0.529352	-0.152137	0.117805	0.0603586	0.268482	0.399514	0.600077	0.0691846	0.0198053	0.0567025	0.401463	-0.153684	0.0226631	0.205391	-0.268528	-0.110944	-0.122401	-0.176285	-0.267451	0.130053	-0.214829	-0.122194	0.470191	0.725245	0.603176	0.139632	0.15025	0.297375	0.0565665	0.235864	0.310427	0.183887	0.226036	0.543194	0.0737862
IMMT	-0.708068	-0.441248	-0.404265	-0.461209	-0.849645	-0.263265	-0.324053	-0.391525	0.152853	-0.0679293	0.215212	-0.0838076	-0.0429343	-0.171523	0.104197	-0.632904	-0.0144698	-0.433366	-0.47347	-0.296451	0.00242435	0.222374	0.232184	0.0538111	-0.281694	-0.00718854	-0.0985656	0.172332	-0.293849	0.0696038	0.168289	-0.0937691	-0.0532227	0.323575	-0.306226	-0.115084	-0.305449	0.317599	-0.228401	0.0143178	0.216659	0.00874926	0.192252	0.15284	0.324171	-0.0265617	-0.233062	-0.0732234	0.00660698
FTH1	-0.56016	-0.28086	-0.0259828	-0.0162811	0.545641	0.955858	-0.154857	0.237168	0.644255	0.67008	0.448663	-0.422278	0.464022	-0.213052	-0.24502	-0.2763	0.0805189	0.0632311	0.645466	0.113113	0.223067	-0.00208105	0.313432	-0.644947	0.294496	-0.0962016	-0.06755	0.0575564	-0.295586	-0.120732	-0.228542	-0.196592	-0.344409	0.484316	0.00801899	0.0500558	0.00456902	0.169328	-0.0923607	0.0844494	-0.0855725	0.30667	0.455437	0.332115	-0.282409	-0.0184694	0.0347462	0.256399	-0.0770941
CCM2	0.0771222	-0.106029	-0.205867	0.0667204	0.281791	-0.199196	0.159758	0.0138713	0.357681	0.145044	0.0878797	0.388107	0.226998	0.440999	-0.0594173	0.0829787	-0.25466	0.354798	0.14312	-0.03547	-0.243096	-0.0654782	-0.241861	-0.491284	-0.0719344	-0.153946	-0.413424	-0.0719172	0.263034	0.0435642	-0.205204	0.236586	0.299606	0.0137581	0.102036	-0.378914	0.374851	-0.0530281	0.2505	0.338267	0.10742	0.251888	-0.123718	-0.08496	-0.0192286	-0.0086642	0.171299	-0.104836	0.321352
ZDHHC6	-0.666058	0.136878	0.116496	0.206803	-0.942439	0.677419	0.0240513	0.231776	0.00566279	0.142429	0.300642	-0.156877	0.291345	-0.448086	0.193044	-0.0998258	1.08537	-0.395795	0.112723	-0.0372335	0.385858	0.0643561	0.393498	0.165176	0.614694	0.0170782	0.150113	0.69824	0.161475	-0.119174	0.0373686	-0.109277	0.145281	0.0468789	0.306197	1.03527	0.535775	0.617247	-0.158344	0.324714	0.499166	0.260154	0.577679	0.300935	0.833915	0.429608	0.0331336	0.328238	0.205797
LMNB2	-1.45832	-0.343272	-1.1434	-0.732873	-0.717478	-0.581856	-0.41106	-0.475942	-0.471319	-0.407829	-0.652802	-0.82306	-0.548093	-0.265284	-0.148727	-0.860274	-0.686429	-1.28346	-0.54933	-0.380287	-0.4564	-1.03117	-0.565879	-1.34081	-0.70085	-0.82331	-1.1516	-0.191002	-0.612985	-0.66004	-0.545503	-0.457706	-0.374371	-0.446364	-0.498139	-0.496963	-0.211504	-0.505812	-0.707699	-0.233135	-0.485132	-0.258039	-0.520158	-0.352524	-0.247778	-0.47044	0.0964289	0.167567	-0.243779
RBM10	0.0639731	-0.133347	-0.0967276	-0.319672	0.10689	-0.314425	0.243655	-0.110416	0.350338	0.312244	-0.178552	0.413218	0.117353	0.36121	-0.0177746	0.0731097	-0.20097	0.199874	0.0992714	0.187961	-0.0822888	0.0319378	-0.0381442	-0.275439	-0.13164	-0.171177	-0.498188	0.0506169	0.147713	-0.0377852	0.0267031	0.142187	0.171723	0.130323	-0.0244789	-0.214175	0.0641331	-0.0443005	0.23802	0.389268	0.127492	0.212014	-0.148805	-0.225113	-0.0618245	-0.0405426	-0.0143107	-0.304007	0.856033
BF	0.918959	1.48946	4.08282	4.166	0.223628	0.734023	-0.107137	0.918767	-0.445873	-0.0105788	0.535297	-0.526574	-0.691234	0.533229	1.51427	0.484301	1.80648	0.236015	0.129687	0.559901	1.34707	0.166674	0.00117953	0.235053	0.955426	0.226977	0.894036	3.26097	1.77851	2.41907	2.03975	1.25476	1.25869	2.2134	-0.269962	1.21543	3.44441	4.58429	2.92882	0.119522	0.581565	-0.651843	-0.223388	2.16225	0.282429	1.34535	0.0178621	0.304799	1.66561
TNFRSF19L	-0.255537	0.490714	0.162526	0.218228	0.370855	0.2272	0.354126	0.368397	0.0198876	0.0698177	0.535613	-0.0137416	0.170645	0.14036	-0.111583	0.617168	0.533522	0.0443968	0.211238	0.409899	0.481639	0.29807	0.498845	0.113382	0.127746	-0.589183	-0.661222	0.305546	-0.0216164	-0.00124391	0.166378	0.07629	0.0902692	-0.255527	0.231744	0.547576	0.0851781	0.288172	0.357137	0.221685	0.490435	0.212906	0.338768	0.195814	0.19052	-0.17062	0.543051	0.838492	0.386634
DDX21	-0.496875	-0.444299	0.311835	0.323543	-0.0192643	0.220687	-0.0886331	0.168029	-0.418853	-0.963914	-0.579741	-0.779824	-0.687052	-0.149119	0.107222	-0.129182	0.108239	-0.583446	-0.148741	0.145598	0.436295	-0.614783	-0.243227	-0.115563	0.361168	-0.220645	-0.331218	-0.091406	-0.182181	0.148388	0.359045	0.244711	0.00349234	0.197343	0.164701	0.409007	-0.205979	0.321691	0.209643	-0.348194	-0.0856617	-0.252952	-0.0654487	0.24443	0.778557	0.342719	0.0299391	0.248833	-0.313769
DSCR2	-0.859904	0.359504	-0.235713	-0.694765	-0.0453017	0.211785	0.0395431	-0.21312	-0.624761	-0.596693	-0.619752	-0.664072	-0.570046	-0.775775	-0.102246	-0.186858	0.635132	-0.753314	-0.172773	0.557414	0.472288	-0.894868	-0.538807	-1.00129	-0.404241	1.01846	0.905057	-0.260545	-0.858404	-0.81083	-0.533417	-0.401842	-0.493107	-0.665948	-0.651908	-0.331274	-0.191657	-0.415545	-0.753674	-0.676649	-0.580248	-0.576256	-0.608872	-1.27321	-0.428854	0.368802	0.134976	-0.179617	-0.071319
KARS	-0.363932	-0.123754	-0.136738	-0.203883	-0.298121	-0.21426	0.071758	-0.000309403	-0.263033	-0.306943	-0.308025	-0.173181	-0.315332	0.201466	0.163936	-0.0908939	-0.143775	-0.102046	0.0370127	0.202922	0.170017	-0.12506	-0.274489	0.00603697	0.149401	-0.678103	-0.0533508	-0.200116	0.0877527	0.473942	0.190076	0.232043	0.0480896	0.0397347	-0.250686	-0.278217	-0.221173	-0.0224216	0.128572	-0.478011	-0.159435	-0.0836334	-0.202205	-0.0586192	-0.119387	0.0497159	-0.146345	0.0460287	-0.0868783
MSH6	-0.566755	-0.502471	-0.370154	0.347052	-0.827665	0.0568202	-0.839271	0.408741	-1.11594	-0.865247	-0.128866	-1.10822	-1.08245	-0.473018	0.407579	-0.287503	-0.305246	-0.819978	-0.53969	-0.182818	0.171089	-0.456517	-0.186879	-0.189765	-0.0852128	-1.30261	-0.250725	0.225473	-0.531708	0.520186	0.437982	-0.0617166	-0.180773	-0.330855	-0.877675	0.0695156	-0.696202	0.343487	-0.329927	-1.21651	0.0935223	-1.23799	-0.153045	-0.121679	0.0801414	-0.0899882	-0.547157	-0.182534	-0.267199
SH3GLB1	-0.485896	0.287122	-0.29707	-0.301701	-0.597283	-0.114426	0.0100957	-0.129712	0.63669	0.375934	0.548603	0.023155	0.428213	-0.316255	-0.0640341	-0.148904	0.576164	0.0390142	-0.215398	0.00578143	-0.100468	-0.0605832	0.168485	-0.123844	0.0117589	-0.45675	-0.454172	0.632468	-0.108499	-0.129934	0.272537	0.193859	0.263506	1.24299	0.02168	0.024066	0.317788	0.47496	0.0992934	0.210051	0.402003	0.384652	0.39063	-0.314308	0.0521232	-0.0300148	0.356834	0.33713	-0.00790845
THOC4	-0.695015	-0.0245327	-0.393587	0.0659137	-0.759996	-0.361965	-0.61065	-0.387744	-0.128641	-0.401296	-0.294068	-0.340626	-0.471286	-0.313827	-0.105136	-0.249172	-0.015337	-0.555943	-0.613642	-0.351825	-0.326948	-0.0930732	-0.113201	-0.335035	-0.262432	-0.768022	-0.619267	0.186866	-0.182572	-0.0675164	0.148764	-0.269017	-0.104372	0.188312	-0.0620042	-0.0372012	-0.2563	0.0976895	-0.332647	-0.326596	-0.0885233	-0.217157	-0.0252249	0.00638285	0.451691	0.021924	0.0245811	0.245493	-0.246153
RHOC	0.989746	1.39342	0.578185	0.380635	1.29549	1.12906	0.715831	0.319838	1.87868	2.52959	1.62571	1.3731	1.64245	0.812819	0.324576	0.75174	1.07619	1.48718	1.42623	0.906051	0.374184	0.847757	1.15918	0.110136	0.440805	0.331528	-0.116451	-0.450884	-0.0366525	-0.112168	-0.029611	0.398176	0.495509	-0.550555	0.567993	-0.233587	1.13999	0.175145	0.876167	1.49873	0.832959	1.51386	0.935525	0.0364224	-0.243194	-0.0346773	1.21809	0.91276	0.45219
ZNF655	1.19312	-0.151923	0.737853	-0.380884	-6.82529	-0.0399492	0.20914	-1.63596	0.759268	0.768489	-0.618794	0.813825	0.659996	0.411015	-2.54448	-6.10884	-0.224905	0.748284	0.987713	0.141755	-0.729752	-0.374954	-0.154873	-0.59182	-0.879174	0.443303	-0.626323	-1.46425	0.360894	1.10422	-0.512654	0.323172	0.725719	-3.9493	0.109627	-0.766714	0.81745	-1.67955	-0.191121	0.706116	-0.528382	0.70065	-0.35939	-1.37047	-0.785705	-0.815518	0.172999	-6.351	0.841903
RBMX	-0.494763	-0.125287	-0.313201	-0.266464	-0.437101	-0.0936314	-0.553507	-0.338051	-0.379076	-0.551582	-0.334921	-0.397673	-0.573758	-0.115943	0.26894	-0.26544	0.182925	-0.154368	-0.398878	-0.271218	-0.149288	-0.135128	-0.242053	0.0827416	-0.322139	-0.357361	-0.308033	0.00588019	-0.363103	-0.111194	-0.116855	-0.136674	-0.24171	-0.183335	-0.294418	-0.0420394	-0.34667	-0.0480056	-0.524523	-0.411447	-0.222445	-0.356208	-0.239552	-0.102692	0.0616362	0.0263064	-0.418508	-0.0967509	-0.122572
ITPK1	0.638914	-0.562232	-0.0501269	-0.0842611	-1.18896	0.118387	-0.0493805	0.040665	-0.303977	0.21102	-0.311393	0.0585507	0.416282	-0.106157	-0.410834	-0.626331	0.633027	-0.0598851	0.255463	-0.0446123	-0.327102	-0.0184111	0.181736	-0.26508	0.00118673	0.0540927	-0.208974	-0.514479	0.50759	0.662009	-0.0758782	-0.143238	-0.34191	-0.141918	0.121032	0.0801761	-0.153916	-0.279531	-0.167386	0.160288	0.165073	-0.390731	0.0239388	-0.095267	-0.0405065	-0.293429	-0.668161	-0.799144	-0.548896
KIAA1627	0.266752	-0.426597	0.128133	0.0414624	-3.72898	0.266755	-0.251817	-0.169434	0.000685275	-0.100661	-0.0481384	0.208746	0.312502	0.179395	-0.0272828	-1.79207	1.55513	-0.0389227	-0.478203	-0.433481	0.0719421	0.373953	0.606373	0.696117	0.144068	-0.128115	-0.439762	0.0129108	0.228216	0.255085	0.0692108	0.0116734	0.0385213	0.141339	-0.210829	0.542201	0.0715162	0.424294	-0.134742	0.165593	0.358385	0.0929341	0.413345	0.179442	0.319425	0.372213	-0.446191	0.0571892	0.0313375
PACAP	-0.453236	-0.641788	-0.418799	-0.605817	-1.31219	0.181118	-0.778864	-1.23821	-0.198674	-0.248438	-0.801171	-0.500933	-0.0470916	-0.451439	-0.31087	-1.30454	0.203434	0.00476093	-0.186441	-0.28411	-0.122006	-0.760538	-0.558451	-0.21608	-0.0691865	-0.898311	-1.35543	-0.117241	-0.291323	-0.704317	-0.247505	-0.238511	-0.153613	-0.182624	-0.195822	0.0526031	-0.113069	-0.355193	-0.304438	-0.423391	-0.622069	-0.183079	-0.427324	-0.301916	-0.534526	-0.0319199	-0.430452	-0.124241	-0.252477
MAPRE2	-0.0718378	-1.13755	0.667303	0.681221	-0.507563	0.00556807	0.21793	-0.0941719	0.23142	0.441745	0.0687489	0.489748	0.259195	-0.525163	-0.52039	-0.914246	-0.128932	0.446418	-0.39108	-0.159787	0.0956335	0.339932	0.0758651	0.901372	-0.179563	-0.412306	-1.00864	-0.43334	-0.39422	-0.262981	0.0620471	0.0182988	-0.0419074	0.0517326	-0.125729	0.0285678	-0.216452	-0.469717	-0.428693	0.308069	0.152479	0.445121	0.241316	-0.163514	-0.362344	-0.316472	-0.083378	0.0749069	-0.482676
GMPPA	0.0569392	0.226638	0.453709	-0.214302	-0.297933	0.755877	0.408392	-0.420694	0.98371	1.01998	0.284699	0.493786	0.590952	0.341536	-0.0619647	-1.75026	0.489538	0.488053	0.845752	0.453314	-0.178483	-0.463129	-0.151767	-1.24701	-0.023622	0.492082	-0.185016	-0.31615	0.48905	-0.385002	-0.45735	0.337544	0.263692	-0.492055	0.648678	0.0103987	0.407267	-0.439435	0.398517	0.718639	-0.209698	0.282413	-0.0122548	-0.00174985	-0.360095	-0.302149	0.608851	0.193343	0.548704
SLC16A10	-0.110454	-1.13376	0.316265	-0.0825539	-0.73819	-0.110824	0.0510394	-0.37963	-0.195852	-0.222511	-0.635493	0.119507	0.05196	-0.745367	-0.491687	-0.610376	-0.226513	-0.403738	0.0572574	-0.337759	-0.407302	-0.468822	-0.185973	-0.737692	0.184175	0.311954	-0.0671245	-0.351643	0.578722	0.211114	-0.452797	0.18396	0.265169	-0.342143	-0.587613	-0.616211	-0.385	-0.575116	-0.217797	0.431592	-0.17147	0.167125	0.443188	-0.335671	-0.531313	-0.460422	-1.86716	-1.9164	-0.313968
DC2	-0.683325	-0.233687	-0.487284	-0.375394	-0.592123	-0.294463	-0.640967	-0.311717	-0.729735	-0.857587	-0.608763	-0.778765	-0.704156	-0.16337	-0.0495309	-0.169867	0.0932244	-0.258596	-0.897384	-0.395878	0.106696	-0.491911	-0.459302	0.164817	-0.533719	-0.266794	-0.082498	0.0621284	-0.0681224	-0.00582948	0.162691	-0.0852837	-0.172134	0.0648914	-0.418898	0.107292	-0.085143	0.367764	-0.0702417	-1.05602	-0.709007	-0.764548	-0.702855	-0.173968	0.367899	-0.369452	-0.692759	-0.237681	-0.474487
FLJ12953	0.0368529	-0.322843	0.060178	-0.358365	-0.199797	0.0460267	-0.391298	-0.337657	-0.119201	-0.330713	-0.288688	0.0328812	-0.128208	0.250634	0.157431	-0.688954	-0.37527	-0.144949	-0.118753	-0.309079	-0.375278	0.060523	-0.17789	0.118489	-0.202306	-0.301996	-0.444035	0.0970716	-0.3881	-0.488425	-0.819228	-0.448649	-0.592523	-0.651843	-0.514113	-0.535571	-0.119525	-0.0948092	-0.552583	0.0200445	-0.150656	-0.0994575	-0.229882	-0.0410364	-0.296608	-0.197329	0.0367432	0.364337	0.332269
MDK	0.0753846	0.705729	-0.160053	-0.106085	0.0195608	-0.0674114	-0.0859269	0.180353	0.071673	0.109038	0.133494	0.0734196	-0.0118095	-0.0587634	-0.0170402	0.26982	0.100674	0.206347	0.170694	0.16081	0.292349	-0.0421333	0.0730485	-0.343809	-0.202985	0.0743585	0.0236635	0.0592613	0.00220667	0.103645	0.382255	0.283314	0.339488	0.444778	0.342012	0.484061	-0.172756	-0.216508	-0.118502	0.186473	0.225174	-0.11676	0.0435321	0.17369	0.00678545	0.216479	0.0758935	0.462704	0.613908
GPR56	1.02763	-0.117748	0.541659	0.529468	0.872071	0.378159	0.101339	0.412109	-0.213178	0.135094	0.0514635	-0.401619	-0.128018	0.124182	0.552025	-0.0209071	0.356182	0.290164	0.51526	0.0382976	0.295096	-0.211969	0.210674	0.404581	0.813368	0.781478	0.598506	-0.055384	0.630587	0.499861	0.30915	0.371354	0.212454	0.34377	-0.117803	-0.00555658	0.130557	0.0902859	0.38237	0.00296014	0.0311615	-0.18017	-0.113671	0.152546	-0.0895587	0.235877	-0.671317	-0.617824	-0.268737
CNKSR1	1.39735	0.58517	0.244759	-0.234628	-0.122884	0.496406	-0.203865	0.208514	0.467947	0.250682	0.603438	0.429039	0.505619	0.745202	0.538779	-0.380286	1.90277	0.621759	1.16434	0.450643	-0.0811785	-0.10423	-0.0794893	0.177226	0.674081	0.655657	0.952588	-0.466137	1.48317	0.714737	-0.132026	0.739976	0.443431	-1.79141	0.548219	0.454702	0.889414	0.444037	0.882546	0.463263	0.42983	0.654274	0.446434	0.346679	-0.223428	1.10053	0.565011	0.673132	0.714384
AHCY	0.0715605	0.585421	-0.35408	-0.360592	0.381637	0.624421	0.211717	0.31134	-0.515713	-0.732761	-0.38416	-0.886854	-0.51677	0.674726	0.503494	0.378432	0.652243	-0.557643	0.525963	0.364013	0.310882	-0.457306	-0.195805	-0.2094	0.553346	0.639705	0.577752	0.748787	0.184035	0.174822	0.10888	0.023062	-0.0736132	0.137393	0.568162	0.55336	0.474596	0.769727	0.256669	-0.561937	-0.242176	-0.599888	-0.225552	0.499243	0.92778	1.29517	0.275906	0.733565	0.491338
IFNAR1	-0.499989	0.0573712	0.843045	0.22114	-1.92676	-0.0449626	-0.305673	-0.313199	0.082331	-0.165597	-0.45857	0.25209	0.0939206	-0.299327	0.360437	-1.2574	3.04292	0.560708	0.118247	0.326495	0.0206379	0.0568479	0.164245	0.840852	-0.35561	-0.166822	-0.347546	-0.25404	-0.423071	0.0991162	-0.238532	-0.0901259	-0.199232	-1.34774	-0.0917708	0.037771	0.433882	0.533926	0.0581643	0.306747	0.015064	0.224787	0.456599	0.0511693	-0.25271	0.143135	-0.081722	0.174523	0.12984
CD24	0.875117	1.43328	0.517363	1.07374	1.26542	1.11278	1.36954	1.34948	1.36793	1.56072	1.97508	1.22407	1.44456	1.5428	1.20532	1.5065	2.06369	0.728806	0.978935	1.62741	2.29429	1.32527	1.92254	0.940376	1.17176	1.89781	2.31205	1.80802	0.439301	1.18142	1.85801	1.16845	0.615903	1.28924	1.69724	1.71399	0.389775	0.634059	0.719802	1.18917	1.73173	1.61089	1.75025	1.85843	1.08069	0.217641	1.1823	1.12028	1.0967
GALNTL4	0.0792108	0.294596	-0.509852	-0.606507	-1.34479	-0.134941	-0.11849	-0.170234	-0.134231	-0.179646	-0.4559	-0.453004	-0.159752	0.238068	0.287994	-0.418439	1.09776	-0.0911064	-0.0968902	0.0584721	-0.00988178	-0.491967	-0.220492	-0.311952	0.132173	0.0675804	-0.20435	-0.0618916	0.182704	0.136952	0.0757634	0.102409	0.307597	-1.78888	0.15735	0.51622	-0.0794057	-0.61235	-0.408254	-0.145639	-0.411605	-0.433771	0.0085237	0.465388	-0.378211	-0.158915	-0.0793123	0.0414368	0.133331
RPL35A	0.263277	0.287786	-0.418542	-0.189346	-0.49511	0.233386	-0.104541	0.561934	-0.304122	-0.323409	0.0555959	-0.172308	-0.336742	-0.0164301	-0.0267425	-0.252496	0.467453	0.358909	-0.29484	0.0439772	0.226987	0.488853	0.180268	0.180542	-0.0476141	0.0739232	0.587952	0.218666	-8.74e-05	0.609846	0.301863	0.037975	-0.028349	0.661241	0.22548	0.54344	-0.0103192	-0.000270337	-0.347023	-0.433376	0.216731	-0.452533	0.0256165	0.048346	0.189022	0.183626	0.0793053	0.19371	0.056591
ATP6V1D	-0.208908	-0.205542	0.0264738	0.49192	-0.358268	0.463706	-0.26398	0.043851	0.163539	0.330094	0.623357	-0.205512	0.066911	-0.216024	-0.0185977	-1.28279	0.175642	-0.0262879	-0.580862	-0.298801	0.0765717	0.201342	0.606151	0.57271	0.150727	-0.356177	-0.043561	0.131641	-0.260246	0.638757	0.0293781	-0.115461	-0.231662	0.29331	-0.586884	0.296982	0.352586	0.50691	-0.251235	0.0123204	0.578001	-0.0525841	-0.310583	0.240147	-0.0268739	0.0421833	-0.0820199	0.558074	-0.222278
HN1	-0.528432	0.417539	-0.140342	-0.0226295	-0.154255	0.253286	0.426342	0.57763	0.5602	0.91674	0.883601	-0.22259	0.534813	0.0675898	0.2452	0.0568271	0.543483	-0.149238	-0.122382	0.309918	0.359408	-0.207502	0.721597	-0.199801	0.207174	-0.156291	-0.128442	0.38632	0.00919148	0.405226	0.265939	0.0854853	0.0119395	0.407998	0.0797358	0.131135	0.363811	0.319631	0.330949	0.340578	0.381884	0.375547	0.599412	0.32743	0.718852	0.391741	1.25129	1.20505	0.204075
DHX9	-0.710722	-0.728856	-0.153401	0.208719	-1.27782	-0.185377	-0.533213	-0.281036	-0.495031	-0.461781	-0.590697	-0.509769	-0.265047	-0.315273	0.0505376	-1.39516	-0.086532	-0.344177	-1.17884	-0.221749	0.255832	-0.252554	-0.282508	0.286514	-0.416349	-0.396178	-0.323103	0.16797	-0.63776	0.0183959	-0.281876	-0.781802	-0.720279	-0.647819	-1.04142	-0.383291	-0.222007	-0.275942	-0.81384	-0.674692	-0.191178	-0.55338	-0.0973157	-0.174735	0.166853	0.0435094	-0.525986	-0.122186	-0.429119
ZNF593	-0.942869	0.00984404	-1.06888	0.2566	-2.29648	1.44552	-0.170482	-0.0188709	0.155535	0.309137	0.259672	-0.0544874	0.299602	-0.0294627	0.311695	-1.31488	5.59168	-0.0962897	-0.625142	0.129104	0.691428	-0.14118	-0.0973783	0.48297	0.174968	-0.252054	0.125243	0.749137	-0.409798	0.861039	0.680871	-0.233385	-0.459504	-0.240564	-0.0596213	0.880874	0.0489114	0.679807	-0.336637	-0.128009	-0.00126298	0.0059072	0.215934	-0.0802612	-0.500181	0.494339	-0.386359	0.754361	-0.274052
ITGAL	-0.0771636	-1.04236	-0.0696069	-0.0419422	-0.371572	-0.120021	-0.137437	0.0361631	-0.317483	-0.401067	-0.344017	0.00500937	0.130226	-0.420483	-0.482034	-0.301575	-0.243363	-0.152798	-0.242105	-0.250729	-0.165981	0.0756131	0.372615	-0.226564	-0.0794952	-0.107893	-0.0474531	-0.275181	0.0761046	0.353174	-0.289457	-0.272048	-0.34069	-0.00268292	-0.34802	-0.336938	-0.54301	-0.344639	-0.0586956	0.0317197	0.392049	-0.0640658	0.109386	-0.145977	-0.181468	-0.288139	-1.43125	-1.1902	-0.268115
ANK2	0.745996	0.661407	-0.472638	-0.38655	-0.282837	0.100021	-0.618376	-0.440861	0.506108	0.750559	0.558263	-0.365758	-0.0132643	0.141047	0.0967203	-0.0252853	0.206007	-0.102021	-0.161979	-0.255473	-0.201348	-0.56255	-0.370706	-0.177082	-0.187717	0.0933137	0.0903078	0.208327	0.0745557	0.0565884	-0.184767	0.412024	0.121316	-0.083272	0.551855	0.58302	0.140645	0.108234	-0.0442495	-0.126092	-0.439066	-0.356904	-0.121326	0.23882	-0.224988	-0.265752	0.32527	0.801688	0.279301
STK16	0.0205574	-0.445057	0.36178	-0.151792	-1.10476	0.611286	0.296576	-0.344923	0.245685	0.485689	0.427396	0.316508	1.3583	0.377517	0.355217	-1.90385	1.52385	-0.472788	-0.066121	0.0926587	0.372329	0.0735691	-0.271376	-0.285196	-0.080015	0.261169	0.0964914	-0.140519	0.137388	0.0264103	-0.0458169	0.00532957	0.321485	-0.334566	0.0536837	0.761107	0.742759	0.149438	-0.451485	0.41062	-0.110589	0.392038	-0.0490366	0.189955	0.436935	-0.22455	0.224364	0.281384	0.247748
DDX17	0.683659	0.38843	0.0656502	0.0057439	-0.451441	-0.248331	-0.0569952	0.151689	-0.00509852	0.0115421	0.188447	-0.0700342	-0.112039	-0.0778639	0.0765944	-0.255584	0.0670073	0.0358941	-0.294835	-0.197696	-0.0974782	0.0459628	0.0110243	0.0632345	-0.190398	-0.0328533	0.148627	-0.107988	0.055022	0.316975	0.0316657	0.0153028	0.0445109	-0.0210926	0.232909	0.160545	-0.275747	-0.0926296	-0.148975	-0.220703	0.0997234	0.0297645	0.0771322	0.0391138	-0.000238598	0.09201	0.0888455	0.0806524	-0.0167161
RPL14	-0.0251684	0.607925	-0.17983	-0.20254	-0.0465712	0.00960889	-0.162691	0.0838146	-0.44355	-0.62151	-0.301614	-0.36716	-0.524837	0.119778	0.343906	0.124232	0.227175	0.119421	0.1995	-0.0478453	0.178285	-0.0705483	-0.240606	0.517733	0.286469	-0.041395	0.17322	0.0834255	-0.0893787	0.0115126	0.0995401	-0.0145029	-0.0688259	0.295838	0.440233	0.671411	0.218585	0.24426	-0.124445	-0.47493	-0.215242	-0.129409	-0.313496	0.226308	0.259706	0.244585	0.229875	0.293193	0.0499814
STC2	-2.74888	-2.90082	-2.20731	-2.1501	-9.31784	-3.60337	-1.15258	-1.81368	-2.15039	-1.6001	-3.1863	-2.16633	-1.93993	-1.91575	-3.54916	-5.26267	-3.56849	-2.35024	-2.20886	-1.30799	-1.02336	-2.66781	-3.31139	-2.01911	-2.35686	-1.45263	-2.19101	-4.47926	-3.25433	-3.01088	-1.24192	-1.63207	-1.40375	-1.50605	-0.841725	-0.677982	-1.95035	-2.18384	-1.58902	-1.77207	-2.984	-2.0193	-3.62789	-3.01602	-0.491534	-2.96862	-2.33048	-1.833	-2.72857
COX6B1	0.0731175	0.556854	-0.10927	-0.00910092	0.187483	0.504918	0.733567	0.0431346	1.02702	1.20323	0.755186	0.97925	0.794155	-0.0015942	0.0723623	-0.162601	0.698819	0.593335	0.390586	0.228174	0.223152	0.320809	0.500045	-0.152469	0.417084	0.587409	0.190494	0.850006	0.18372	-0.138696	-0.149724	0.362856	0.168201	0.135207	0.0424974	0.182373	0.334589	0.181298	0.151668	1.06373	0.518732	0.990282	0.360216	-0.100163	0.187691	-0.123506	0.418889	0.530616	0.0961588
COL6A2	0.240825	-1.34722	0.453346	-0.0729304	-0.315293	-0.793949	0.266921	-0.332796	0.520324	0.372001	-0.56857	1.83295	0.887788	-0.191347	-0.87413	0.761164	0.216616	2.08032	1.67128	1.23491	0.737312	0.988566	0.135735	0.657861	0.382999	-0.97077	-1.98658	-1.24696	-1.82514	-2.45112	-0.651902	0.00707507	0.163915	-0.809699	-0.782226	-1.72764	-0.362465	-1.41682	0.344671	0.11223	-0.519293	0.702382	-0.0224447	-0.739535	-0.520507	-1.49369	-0.691	-0.977747	-0.146631
LUZP1	0.119252	-0.288361	0.2468	0.351777	-1.22032	0.605754	-0.371595	-0.0130359	0.415996	0.0674254	0.133909	0.00745441	0.523685	-0.221619	0.412516	-1.70852	0.241703	0.503274	0.252326	0.247186	0.26451	0.401	1.2064	0.760388	0.676441	0.185303	0.120709	-0.0170203	0.236317	0.182666	-0.140624	0.109934	-0.268965	-1.41088	-0.547687	0.371333	0.125714	0.733524	0.277682	0.459806	0.628775	0.462929	1.00765	0.437698	0.163128	1.2433	-0.213727	0.602999	0.313554
KIAA0738	0.547134	0.206508	0.606804	-0.304766	-2.73101	-0.238548	-0.00212014	-0.790631	0.406271	-0.0340443	-0.509229	0.385103	-0.0986443	0.0227933	-0.212615	-0.553691	1.35767	0.71519	-0.120498	0.0597079	-0.464774	-0.152518	0.40378	0.0474507	-0.810633	0.0319521	-1.09746	-0.287796	0.502382	-0.121035	0.135138	-0.0777777	0.544616	-1.70211	0.158199	-0.378457	0.413485	0.0713508	0.498745	0.216929	-0.615412	0.160531	0.116835	-0.29141	-0.419049	0.167564	0.14138	-0.18283	0.739999
PCMT1	-0.465939	-0.0858171	-0.347793	0.60952	-0.563414	-0.311473	-0.974942	0.391768	-0.837426	-1.01097	-0.186563	-0.94893	-1.09056	-0.518503	-0.0980295	-0.55327	-0.30544	-0.456423	-0.248487	-0.261823	-0.165119	-0.173607	0.419105	0.192067	0.0479943	-0.740642	0.0906168	-0.113545	-0.901163	0.81712	-0.134097	0.142935	-0.762988	-0.349646	-1.25354	-0.643067	-0.651642	-0.020321	-0.657859	-0.918441	-0.299255	-0.962157	-0.142227	-0.569904	-0.134873	-0.409256	-0.231932	0.235146	-0.999972
C7orf24	-0.300608	-0.0416969	-0.595796	-0.26703	0.192287	0.365877	-0.160952	0.000357268	-0.614218	-0.692506	-0.131224	-0.720417	-0.421749	0.420261	0.945942	0.0640631	0.266989	-0.795215	-0.168648	0.0213885	0.529263	-0.548892	0.132196	0.251317	0.606695	0.511366	0.830505	0.437584	-0.0399083	0.170871	0.784162	0.479167	0.441381	-0.44871	-0.131862	0.450003	0.751014	1.02754	0.0798684	-0.476742	-0.419408	0.0146601	-0.17528	0.558822	0.380617	1.05059	0.390216	0.693143	-0.0954279
C3F	1.03576	0.0368013	1.00205	0.33806	0.587414	0.154538	-0.0495657	-0.429413	0.622426	0.744498	0.749682	0.358108	0.776783	0.10733	0.053602	0.0351448	-0.228125	0.628952	0.21859	0.0557793	-0.184968	0.340244	0.897169	0.105409	0.0249231	0.434703	0.285827	-0.0224076	0.822631	0.345633	-0.183666	0.11387	0.318135	-0.261229	0.117214	-0.0647774	0.63194	0.456015	0.516907	0.521705	0.688914	0.718268	0.792336	0.0910727	0.0150878	0.0953093	0.231553	-0.0674907	0.29098
MYH14	3.53006	1.82051	2.32034	1.03779	3.55181	2.17985	2.50933	1.66869	2.7524	3.67395	2.19057	3.56094	3.05803	2.25621	1.92873	3.40848	2.78485	3.10398	3.11057	2.77297	2.171	2.47751	2.79905	2.21043	2.56512	2.57812	1.93021	1.47366	3.4105	1.39855	1.96296	3.00552	2.99958	1.73371	2.6166	2.16909	3.56129	2.25905	3.0292	3.02706	1.93355	3.46336	2.68592	2.53328	2.09581	2.3917	2.65961	1.86085	2.88402
BET1L	0.612721	0.103738	0.577846	0.269973	0.209295	0.575296	0.876741	0.533424	0.322255	0.662177	0.126651	0.403472	0.341402	0.333549	0.0598145	-0.0348994	0.862351	0.42841	0.513511	0.440472	0.582123	0.198266	0.124786	0.358651	0.519922	0.542468	0.423249	0.0261395	0.655062	0.680965	0.298096	0.377709	0.402967	0.386534	0.55072	0.671677	0.781393	0.653284	0.587198	0.503796	0.284311	0.496764	-0.174437	0.37203	0.171509	0.034863	0.2943	0.165378	0.140195
TADA2L	0.0689026	0.0509176	0.00633098	-0.430691	-3.2416	0.0025957	0.00487246	-0.430523	-0.259354	-0.222341	-0.315789	-0.206088	0.00881179	-0.113523	-0.552018	-8.05348	1.30614	-0.357088	-0.467068	0.16649	0.00273666	-0.397084	0.174301	-0.324393	0.169052	0.176083	-0.279315	-0.114975	0.127761	0.413577	0.208142	0.241229	-0.104281	0.0871932	-0.3472	0.430124	0.563726	-0.0535432	-0.0433859	-0.457433	-0.441937	-0.047573	-0.374303	0.189353	0.289412	-0.221721	-0.120426	0.0439968	0.0851915
NSDHL	0.216517	0.0575171	0.446298	0.201202	-1.06471	0.613387	0.484491	0.0869766	0.334377	0.389989	-0.24456	0.326256	-0.0828874	0.541697	0.0997344	-1.09166	1.47097	0.244435	0.290257	0.411491	0.00817803	-0.333124	-0.119343	-0.649572	0.132569	-0.248624	-0.474894	-0.109162	0.238113	0.336322	-0.150195	0.278199	0.00638539	-0.318574	0.0978199	0.0805053	0.627137	0.119413	0.483287	0.0698255	-0.355786	-0.279866	-0.331792	-0.135634	0.185262	0.12122	0.985977	0.466857	0.619419
FUNDC2	0.424003	0.237246	-0.149833	-0.0924852	-0.737289	0.603276	-0.0794309	-0.229023	-0.0312613	0.277853	-0.172812	0.417322	0.228569	0.0528788	0.206669	-2.21484	1.28742	0.306937	0.320289	0.328462	0.12821	-0.107521	-0.0219914	0.452385	0.657385	0.359841	0.0694916	0.378983	0.208596	0.248496	0.0794467	0.115428	0.024484	0.0520032	0.115366	0.446053	-0.0368658	0.214726	-0.0407712	-0.281745	-0.353775	0.00527074	-0.21026	0.227614	0.211626	0.58809	0.0249703	-0.0998345	0.0149295
SEC63	0.756972	-0.402224	0.538073	0.883289	0.0853545	0.548041	0.464255	0.932858	0.215737	0.142426	0.49072	0.320142	0.148843	0.32215	0.719058	-0.162589	0.413682	0.18013	0.32924	0.189082	0.669717	0.580316	0.543471	0.876697	0.934973	0.585027	1.02034	0.216274	0.293597	0.584034	0.811102	0.586087	0.501536	1.0273	0.305003	0.662171	-0.0882097	0.578807	0.0394942	0.0419352	0.510559	0.181747	0.219885	0.670194	0.398636	0.853148	0.0478814	0.274789	-0.183399
TMEM39A	-0.293145	-0.018014	-0.816176	0.281005	-1.02406	0.128801	0.156251	0.788091	-0.555018	-0.130671	-0.13586	-0.546585	-0.309408	0.0156977	0.276806	-0.691054	0.893321	-0.716359	-0.0168968	0.0600056	0.243616	-0.423818	-0.364946	0.525201	0.456595	0.169859	0.386688	0.810662	-0.182238	1.43661	-0.19757	-0.209635	-0.581323	0.837804	0.021785	0.406208	-0.345359	0.959012	-0.511761	0.181517	0.107653	-1.22496	0.031946	0.359228	0.331885	0.0654409	0.178444	-0.114556	-0.597634
SPG21	0.0625009	-0.485077	0.158728	0.0366346	-0.0300051	0.241339	-0.10959	0.147547	-0.199773	-0.277243	-0.193445	-0.0349388	-0.435706	0.161421	0.557578	-0.631403	-0.119257	-0.139371	-0.0277192	-0.175594	0.2173	0.385155	-0.170516	0.364463	0.256592	0.138813	0.296579	-0.0805477	-0.126496	0.0734018	0.123913	-0.145319	-0.0957421	0.0205562	-0.275984	-0.0161319	0.152477	0.52773	0.21101	-0.261313	-0.00774881	-0.107489	0.0441606	-0.0216141	0.234518	0.411488	-0.184816	0.117561	-0.413134
FAM53C	0.335101	-0.0289559	0.0792552	-0.597999	-1.27007	-0.559924	-0.104568	-0.388834	-0.349926	-0.225893	-0.595687	0.194058	0.0750841	-0.32171	-0.567573	-0.888623	-0.172362	0.25923	-0.229613	-0.0613539	-0.377506	0.197708	-0.289509	-0.0270994	-0.669801	0.060198	-0.261521	-0.440687	-0.384686	-0.859048	-0.732765	-0.37526	-0.337286	-0.632624	0.111449	-0.488582	0.19523	-0.556183	-0.48943	-0.12517	-0.386075	-0.158677	0.137457	-0.766746	0.109516	-0.603737	-0.58586	-0.62168	-0.0554739
MRPS34	0.313436	0.671057	-0.237609	-0.53531	0.460202	0.163831	0.218989	-0.10573	0.210184	0.542787	0.143137	0.260487	0.352134	0.0844325	-0.0638355	-0.108675	0.275656	0.4425	0.712363	0.122734	-0.381133	-0.0358696	-0.23217	-0.902248	0.0364929	0.118616	-0.207082	-0.0813734	0.112993	-0.0616516	-0.267735	-0.0960716	-0.160169	-0.188934	0.283495	-0.088179	0.00196982	-0.510437	0.37141	0.162688	-0.172131	0.382801	-0.244672	0.0408416	-0.560941	-0.133441	0.56176	0.319395	0.473498
SVH	-0.644819	-0.265929	-0.586285	-0.282825	-0.320226	-0.190264	-0.155637	0.0236052	-0.389754	-0.458588	-0.490784	-0.08767	-0.345624	-0.319149	-0.104633	-0.328927	-0.161223	-0.298751	-0.53935	-0.284716	0.0947354	0.177634	-0.333767	0.315167	-0.0745563	-0.403742	-0.210967	0.233729	0.00421695	0.443081	0.242947	-0.125666	-0.106209	0.36439	-0.0124642	0.28287	-0.0634969	-0.034136	-0.183383	-0.229214	-0.0987446	-0.0952646	-0.0518709	0.121434	0.159615	-0.0280381	-0.475275	-0.160708	-0.4417
GNG5	-0.0424956	0.141684	-0.272478	-0.267961	-0.422811	0.48228	0.0369452	0.147129	0.132829	0.1668	0.320895	0.0694356	0.017051	-0.0109659	0.0793637	-0.580738	0.225123	0.311176	0.0727678	-0.0801289	0.288015	0.341085	0.124666	0.179976	0.323569	-0.273554	-0.0142199	0.457089	0.216986	0.682376	0.162892	-0.0563348	0.0446235	0.173107	0.0127693	0.25758	0.0735618	0.0514111	0.0191735	0.192732	0.268602	0.346631	0.436087	-0.149219	-0.125579	0.130687	0.0317518	0.232279	0.113485
NFYC	-0.424881	-0.580249	0.264644	0.0178197	-2.29463	0.818327	-0.416387	-0.309777	-0.203154	0.175178	-0.0191787	-0.074881	-0.120201	-0.145471	0.229757	-1.2087	5.29254	0.412816	-0.0175213	-0.387842	0.251204	0.0359518	-0.717084	-0.0353895	0.364933	-0.362663	-0.169549	0.28676	0.27026	0.0879	-0.395865	0.147379	0.118397	-0.290918	-0.298815	0.447481	-0.36792	0.106099	-0.254073	0.153753	-0.706428	0.616766	0.0885302	-0.792548	0.035239	-0.108961	-0.26085	0.152392	0.0451613
CKB	-1.78519	3.11687	-1.88056	-0.268353	-0.694755	-0.272274	0.970028	0.820726	2.81172	3.02538	2.60457	2.58606	1.99044	0.43565	0.263439	2.27363	2.08073	1.48248	-0.512471	0.523545	0.0414099	2.39614	1.80577	0.674521	-0.825939	0.555511	0.249827	1.457	-0.616759	-0.27983	0.576337	1.27054	1.06181	-0.200866	-0.117601	-0.00741921	1.46482	1.10514	0.106095	2.81325	2.6111	2.17816	1.85058	0.39253	0.281483	-0.0833044	0.712621	0.411	1.03607
BRD7	-0.416815	-0.116623	-0.211617	-0.129034	-0.507731	0.19261	0.159103	-0.0465257	-0.0186094	-0.410224	-0.0342246	-0.283673	-0.292295	-0.294131	0.0288102	-0.475899	0.404571	-0.436492	-0.31835	0.0132932	0.14546	0.0890938	0.37293	0.0666158	0.0320045	0.145798	0.370162	-0.409853	0.532971	0.34882	0.139306	0.280205	0.147341	-1.15261	0.0181788	1.0458	0.270961	0.102421	-0.046768	-0.367512	0.0729209	-0.393955	0.0315864	0.881749	-0.168708	0.252791	-0.616217	-0.161397	-0.220147
CPSF6	0.812447	1.04992	0.858495	-0.338082	0.768982	-0.661118	0.875083	-0.740871	1.33972	1.40438	-0.056038	1.22323	0.730365	0.902467	-0.653604	0.525795	-0.554667	0.680633	1.21666	0.680026	-0.472156	-0.264383	-0.223909	-0.619863	-0.64423	0.593872	-0.634496	-0.515298	0.59213	-0.403834	0.0373755	0.606809	0.568759	-0.962993	0.783851	-0.761196	0.705925	-0.778994	0.869212	0.863856	-0.553618	0.243435	-0.265055	-0.623729	-0.667656	-0.727899	0.93524	-0.760979	0.558799
TCTEL1	0.0715503	-0.0078098	0.586588	0.402209	0.384177	0.0609238	0.513374	0.0440099	0.567393	0.927442	0.314308	0.41444	0.62316	0.264464	-0.171986	0.164813	-0.0381765	0.737733	0.387731	0.287514	0.00597671	0.0438061	0.255831	-0.054204	-0.0828754	-0.0535228	-0.66143	-0.426856	0.0613344	-0.301245	-0.131183	0.00925582	0.343399	-0.51314	0.217769	-0.277996	0.23629	-0.160736	0.771671	0.779423	0.161191	0.402282	0.136932	-0.276092	-0.547023	-0.434266	0.4266	0.17016	0.0937876
ATP1B1	1.07361	1.0679	1.51116	1.67428	1.65433	1.26119	2.21532	2.17204	1.74271	2.25402	1.9674	1.36792	2.00867	2.06578	1.81938	1.34745	1.8492	2.86182	0.931516	2.37206	2.18695	1.40298	2.07459	2.51218	1.33203	1.13322	1.2302	0.952436	1.57437	1.43435	0.828164	0.987438	1.06584	0.854671	1.43087	1.87421	1.52574	1.20946	1.84669	1.90048	1.81936	1.94825	2.08332	1.12307	1.28513	0.876237	2.16105	1.77618	1.07955
HBXAP	-0.330289	-0.329841	-0.524709	0.0800606	-1.44314	0.128921	0.0903028	0.235122	0.123916	-0.167739	-0.228579	0.0513157	0.308767	0.182105	-0.82806	-0.886242	-0.221124	0.367459	0.0550701	0.284331	0.286805	0.0990154	-0.00622016	0.398719	0.00296973	0.0492601	-0.174992	-0.404653	0.416826	0.646933	-0.0246447	0.268607	0.0988054	0.145945	0.0821376	0.183372	0.313741	-0.122442	-0.0481074	-0.159209	0.0311528	0.464832	-0.164655	0.0593725	0.28067	-0.362296	-0.0500517	0.115011	-0.212525
GNA11	0.489926	0.0723159	0.39187	0.434609	-0.474862	0.44468	0.693957	0.445868	1.63664	2.21679	1.72652	1.58016	1.95852	0.677375	0.39285	0.262238	1.49437	1.11509	0.585364	0.563117	0.411956	1.14352	2.10219	0.949996	0.642911	0.890727	0.448918	0.308827	0.819372	0.740746	0.118268	0.586714	0.545436	0.455498	0.690607	0.709114	1.01478	0.770394	0.555872	1.48853	1.25713	2.05995	1.24715	1.05576	0.382232	1.37289	0.822431	0.609031	0.551938
DKK1	-0.955066	-0.569874	-1.03337	-0.553051	-7.65561	-0.289781	-0.578262	-1.07307	-0.60616	-0.477368	-0.943451	-0.713274	-0.494127	-0.578808	-0.277513	-7.1773	0.10056	-1.28285	-0.613877	0.350969	-0.015641	-0.78587	-0.683886	-0.921995	0.608294	-0.66175	-0.851244	-1.3648	-0.115874	0.351398	-0.287352	-0.487398	-0.605219	-0.216114	-1.32287	-0.0893499	-0.698508	-0.752167	-0.36534	-0.868961	-1.19216	-0.849905	-0.826206	-0.904161	-0.418816	0.281293	-0.66213	-0.254274	-0.352002
PPP2R5D	0.0810245	-0.166462	-0.301408	-0.0496594	-0.462204	-0.187002	0.227129	-0.13337	0.0145017	0.453672	0.146929	0.458938	0.0981602	-0.1195	-0.151281	-0.231231	0.0256456	-0.0775162	-0.229254	0.0903612	0.0120636	0.169799	0.0102197	-0.00753402	-0.293217	0.330788	0.189929	0.00301679	0.0184384	0.055662	0.07507	-0.251978	0.30194	-0.101593	-0.0563477	-0.0777268	-0.0997895	-0.149617	-0.0228266	-0.0238057	-0.0923756	0.40752	0.122329	0.196331	-0.387662	-0.0830809	0.0380022	-0.128951	0.0690659
ERH	-0.318623	0.397668	-0.46433	-0.0319643	-0.851238	0.115686	-0.344627	-0.523655	-0.644127	-0.209462	-0.284841	-0.415145	-0.39383	-0.222776	0.0676481	-0.55522	0.770489	-0.181507	-0.404468	-0.358813	-0.116287	-0.225739	-0.174154	0.473848	-0.483059	-0.209131	-0.0195089	0.16834	0.210483	0.193986	0.201704	0.341993	0.220297	0.222104	-0.431696	0.462518	-0.00782631	0.0707041	-0.385448	-0.693528	-0.398084	-0.298696	-0.0443154	-0.0923557	0.29359	0.0658474	-0.0734581	0.143934	-0.195833
RPL36AL	0.151249	-0.14012	-0.222653	0.413096	-0.510714	0.404619	-0.189704	0.341878	0.186649	0.0849569	0.395807	0.0539596	-0.0228252	-0.146042	0.135686	-0.325139	1.45468	0.356338	0.111443	0.241525	0.068565	0.331468	0.388496	0.313942	0.0710841	-0.103343	0.162296	0.150361	-0.0614266	0.314565	0.0167399	0.0657472	0.269165	0.394911	0.449379	0.470548	0.111517	0.18478	-0.238901	0.102176	0.532046	0.00115052	0.376994	0.155548	0.286494	0.242727	0.167728	0.175376	-0.162392
CTSD	1.58149	0.940872	1.41756	1.20816	1.29488	0.771753	1.30422	0.683792	1.24948	1.93186	1.14247	1.24107	1.05489	0.526278	0.0881575	0.676044	0.37487	0.916871	0.657533	0.65078	0.217554	0.485878	0.44113	-0.063784	-0.116781	0.526537	-0.0615767	0.0582599	0.412149	-0.00802329	0.324307	0.405858	0.884337	-0.062698	0.942393	0.489053	1.15378	0.52136	1.30586	1.14108	0.37282	1.39224	0.725173	0.214276	-0.382658	-0.216513	0.263293	-0.0345911	0.808096
PTDSS1	-0.509702	0.341291	-0.488954	-0.295133	-0.208698	-0.213641	-0.240852	-0.228437	-0.571827	-0.56732	-0.395677	-0.484041	-0.445791	-0.0208233	0.307254	0.0272361	0.24573	-0.470577	-0.435236	-0.329487	-0.136473	-0.332689	-0.281367	-0.168561	-0.118387	0.0148663	0.15434	0.265849	-0.468377	-0.220067	-0.118598	-0.312597	-0.313866	-0.183087	0.0369032	0.207484	0.474376	0.553079	-0.312196	-0.42224	-0.263176	-0.193846	-0.417879	0.00762405	0.122518	0.139055	-0.339234	-0.106235	0.151619
FAM26B	0.372742	-0.325703	0.383134	-0.204277	-7.69335	-0.0508742	0.265847	-0.196865	-0.212129	-0.0151792	-0.177454	0.925582	0.275654	0.182065	-0.301353	-1.03616	6.56215	0.426487	-0.157392	0.27532	-0.0567279	0.169294	-0.0808938	0.898193	-0.269833	0.0307258	-0.529712	-0.212747	-0.427165	-0.31981	0.131056	0.434921	0.598853	0.248805	-0.116114	0.025399	0.495875	-0.659748	-0.393313	0.00895001	-0.286905	-0.330178	1.09646	-0.0889873	-0.79748	-1.07799	-0.216018	-0.519429	0.203988
CHGA	3.50408	-0.00480245	3.1281	-0.355955	-6.51654	-0.376824	0.648837	-0.603734	3.72574	3.88919	2.38397	3.32365	2.74653	0.954216	0.882941	-3.89408	7.62425	1.59584	4.12635	0.381437	-0.383826	1.71446	1.6896	-0.608756	-1.15251	0.508	-0.721971	-0.400542	4.73106	0.0742093	1.27243	3.615	4.58478	1.27853	1.4151	0.872707	1.28348	-0.97321	-0.0909664	3.12535	2.0626	4.7288	2.64141	0.0788165	-0.16364	-0.73743	0.835826	-0.033046	0.758581
DPYSL2	-0.184011	-0.461481	-0.525668	-0.319593	-0.0770916	-0.0935184	-0.184786	-0.121786	0.135291	-0.0784234	0.0488452	-0.0356844	0.257802	-0.270011	-0.413657	-0.262604	-0.145606	-0.850104	-0.322901	-0.407657	-0.337773	-0.0615837	0.397535	-0.937358	-0.349374	-0.185804	0.0280999	0.00479543	-0.812748	-0.824012	0.0432785	-0.21677	-0.072392	-0.185408	0.231038	0.314694	1.12559	1.18397	0.806087	0.113528	0.198245	0.393131	0.153105	-0.0240024	0.112743	-0.290995	-0.140826	-0.0346973	-0.163958
PPP1R8	-0.439893	-0.382152	-0.399267	-0.208688	-0.385045	-0.0944625	-0.549464	-0.150555	-0.810931	-1.15006	-1.00896	-0.869259	-0.633497	-0.0696816	0.425216	-0.344334	0.0701105	-0.518332	-0.40854	-0.210564	0.283762	-0.508841	-0.653006	0.151895	0.0943082	-0.0300665	0.226566	0.604276	-0.2719	-0.299102	0.293336	-0.207058	-0.271348	0.285908	-0.095456	0.166434	-0.30905	0.280379	-0.312352	-0.590134	-0.213423	-0.52063	-0.411973	0.177488	0.308758	0.457423	-0.349872	-0.122533	0.0217463
FLJ13052	0.309367	0.0295793	0.342822	0.124724	0.358768	0.244332	-0.144125	-0.226179	0.628263	0.894291	0.909184	0.332117	0.562109	0.0129549	0.108989	0.176519	0.320635	-0.0184238	0.401726	0.027975	-0.0375789	0.328439	0.518479	-0.140884	0.276096	0.0846502	-0.0218097	0.0727578	-0.230299	-0.310876	-0.256967	-0.119748	-0.129345	-0.175409	-0.10629	-0.181873	0.848617	0.502572	0.330613	0.784653	0.50637	0.860695	0.797208	0.0741422	-0.306989	0.315027	0.176738	0.131282	0.0365739
IDH3G	0.744072	0.471176	0.362061	0.762084	1.46752	0.386266	0.716454	0.0106086	0.88714	1.00095	0.643631	1.04207	0.973213	0.825444	0.498021	0.972348	0.480488	1.19414	1.31845	0.563389	-0.137963	0.281051	0.401647	-0.189021	0.389291	-0.153481	-0.742283	0.0756788	0.605268	0.310078	0.131794	0.841347	0.82172	1.19877	0.655602	-0.295509	0.494866	-0.146119	0.429285	0.739863	0.184605	0.95204	0.832504	0.265264	0.0464786	1.41948	1.54916	0.901245	1.09341
ADK	-1.39802	0.0409419	-0.00574495	0.28045	-0.673754	-0.193778	-0.439615	-0.457169	-0.692293	-0.767007	-0.762857	-0.881046	-0.364615	-0.24408	0.531144	-0.788595	0.0832649	-1.08381	-0.664694	-0.33332	-0.0508072	-0.688991	-0.181975	-0.580125	-0.0221438	-0.526853	-0.600993	-0.758603	-0.0488725	-0.168556	-0.132621	-0.362541	-0.193539	1.47466	-0.288336	-0.146668	-0.00657794	0.924019	0.613137	-0.763084	-0.620076	-0.842693	-0.336498	-0.208364	0.731106	0.279065	-0.0654024	0.0524355	-0.354995
VTI1B	0.535187	-0.0976519	-0.0400636	-0.198078	0.102384	0.72936	0.246926	-0.0465165	0.30207	0.350471	0.0317433	0.157389	0.0442956	0.600558	0.336166	0.556661	0.0894799	0.477074	0.541268	0.386661	-0.30792	-0.00472915	0.369204	-0.0432401	0.0945581	-0.0477783	0.250854	-0.128035	0.0171214	0.250465	-0.238949	-0.0721476	0.166657	-0.101543	0.272591	-0.0318759	0.449145	0.0484834	0.587371	0.351968	0.0669633	0.309879	-0.00969998	0.1697	0.212207	0.743145	0.28502	-0.280717	0.231867
ATP6V1G1	-0.305172	0.3536	-0.453925	0.915209	1.00749	1.25509	-0.769068	0.512038	-0.612214	-0.815404	0.478911	-1.13512	-0.993981	-0.443646	1.07181	-0.280394	-0.0090899	0.293056	-0.303613	-0.560262	0.301484	0.34783	0.226168	0.195338	0.307693	-0.554452	0.543252	0.273799	-0.557292	0.863702	0.522606	-0.176108	-0.0473844	0.915373	-0.23203	0.293387	-0.806473	0.273735	-0.517533	-0.637505	0.329251	-2.01554	-0.636352	0.0236361	-0.087249	-0.136852	-0.541024	0.605578	-0.763973
STAU	0.0895293	-0.957339	-0.147543	0.145559	-0.407465	-0.126376	0.150166	0.178123	-0.078517	-0.051066	-0.43531	-0.0547642	0.134847	-0.442075	-0.335344	-0.431345	-0.175421	-0.384996	-0.103088	-0.183839	-0.109731	-0.0786313	0.210617	-0.304323	0.186165	0.145449	0.103425	-0.135473	0.109213	0.248933	-0.271794	-0.222327	-0.360484	0.0177295	-0.338739	-0.316067	-0.512279	-0.246519	-0.0885723	0.402775	0.278963	0.0208543	-0.0367263	0.00180054	0.0242346	0.0813974	-1.08902	-0.96552	-0.347695
ASF1A	-0.6078	-0.30348	-0.894712	-0.639587	-1.83819	-0.0611193	0.00254038	-0.318327	-0.0772987	-0.213	-0.35903	-0.253771	-0.260225	-0.34186	0.0899365	-1.22414	0.436989	-0.169393	-0.476186	-0.264136	-0.254415	-0.194572	-0.179488	0.356137	-0.609063	-0.113658	-0.0489054	-0.43451	-0.302381	-0.158112	0.158358	-0.10094	-0.0176023	-0.118859	-0.150439	-0.0614646	-0.564741	-0.391699	-0.17479	-0.0469585	-0.113828	-0.324817	-0.229625	-0.101893	-0.431064	0.148556	-0.216499	-0.0315151	-0.325757
TMEM38B	-0.931308	-0.0360675	-0.0592212	-0.497782	-7.33272	-0.389744	-0.140455	-0.580636	-0.38167	-0.342704	-0.355865	-0.519901	-0.45549	0.0177637	-0.345393	-2.53855	2.34849	-0.425341	-0.148998	0.2478	-0.283817	-1.02077	-0.762598	-1.08217	-1.14108	-0.215743	-0.504146	-0.160357	0.110395	-0.299167	-0.254091	-0.0560028	0.142139	-0.00621779	0.0243092	0.0228997	0.297579	-0.544688	-0.909743	-0.21863	-0.267612	-0.43763	-0.187392	-0.142615	-0.566631	-0.756276	-0.276665	0.335484	0.359337
TRIP13	-1.38679	-0.556945	-1.79815	-1.49567	-2.06423	-0.710432	-0.472391	-0.909464	-1.19188	-0.904564	-1.61643	-1.27153	-1.08642	0.0191412	-0.238782	-1.40994	-0.618875	-1.33453	-0.762279	-0.375528	-0.655222	-2.33954	-1.75953	-1.46136	-0.777327	-0.372675	-0.556976	-0.61506	-0.901138	-0.399201	-0.130028	-0.222183	-0.536497	-0.331636	-0.840029	-0.799808	-0.771688	-1.11796	-0.672893	-1.06085	-1.61694	-1.11723	-1.57333	-0.906075	-0.514686	-0.870026	-0.349627	-0.669513	-0.666245
CLDN5	1.94148	2.42312	2.46511	0.80683	0.796541	0.193066	0.701951	0.448127	1.83987	2.20573	1.28156	2.72093	2.05058	0.177162	-0.0636545	2.63099	9.86225	3.45645	1.42603	1.19145	0.850026	1.13704	1.3678	2.19395	1.06414	0.525049	0.136148	0.200595	1.31205	0.0544974	0.512506	0.978397	1.92404	1.57193	0.841235	0.931217	1.81653	0.955711	0.466383	2.01348	1.7744	1.41063	0.854966	1.38373	0.722495	-0.0385329	0.752132	0.544281	1.32986
UQCR	-0.253002	0.199429	0.234311	0.326757	-0.846464	-0.617935	0.193108	0.0234311	0.467937	0.733215	0.247608	0.604717	0.254004	-0.0948747	-0.0184854	-1.65925	0.41207	0.342744	-0.23716	-0.101257	-0.406241	0.0203271	-3.15e-05	-0.223938	-0.612383	0.0942824	-0.00958278	-0.564555	0.135366	-0.0217984	-0.383112	-0.180272	0.0348439	-0.397774	0.205294	0.0899826	0.553066	-0.659647	-0.183586	0.0378383	0.178474	0.384112	0.198756	-0.327446	-0.526278	-1.11228	0.204805	-0.154785	-0.0661232
ZNF577	0.0252451	-0.99542	-0.228977	-0.363427	-0.745008	-0.25834	-0.0437181	-0.107889	-0.0885693	-0.435296	-0.570324	-0.196953	0.260083	-0.524296	-0.703462	-0.278619	-0.311333	-0.399801	0.203551	-0.341645	-0.491442	-0.298438	-0.157706	-0.37408	0.294966	0.23504	-0.000797392	-0.356838	0.278082	0.405393	-0.127155	-0.329805	-0.411024	0.0465501	-0.465452	-0.418021	-0.607949	-0.44538	-0.221717	0.277397	-0.064629	0.11329	-0.309339	-0.187604	-0.31045	-0.295167	-1.65731	-1.69939	-0.29841
RPL8	0.664086	1.85098	-0.0318162	-0.234439	0.349303	0.226933	0.331524	0.239714	0.0736751	0.0574289	0.0373926	0.0931677	0.0349491	0.598968	0.438836	0.842638	0.734162	0.840587	0.0880758	0.36092	0.119488	-0.123923	-0.179351	0.315086	-0.182432	0.524402	0.553017	0.423345	0.197131	0.0352587	0.408578	0.378869	0.380797	0.436856	0.745964	0.754103	0.861227	0.673862	0.186944	0.0541054	-0.0648762	0.0450874	-0.171249	0.185432	0.0146658	0.605474	0.502465	0.522403	0.863908
RANGAP1	0.162681	-0.344762	-0.101846	-0.35478	-0.288107	-0.463812	-0.27834	-0.620187	-0.739417	-0.389359	-0.657288	-0.522326	-0.262152	-0.0101296	-0.489672	-0.509496	-0.400758	-0.870519	-0.0102891	-0.508055	-0.714071	-0.916117	-0.840282	-0.873672	-0.292728	0.173409	-0.235711	-0.177427	0.069455	-0.431317	-0.432169	-0.113115	-0.0254714	-0.283406	-0.00241196	-0.365459	-0.47743	-0.648711	0.425813	-0.35888	-0.799205	-0.285979	-0.883118	-0.177397	0.210094	-0.194854	-0.0593068	-0.189602	-0.0508454
APEX1	-0.438174	0.277769	0.131037	-0.0323107	-0.618638	-0.75938	-0.28829	-0.48861	-0.567046	-0.540229	-0.7829	-0.144688	-0.438336	-0.116911	-0.29565	0.0650854	-0.00188411	0.292486	-0.532259	-0.490171	-0.548546	-0.308219	-0.631635	0.056906	-0.891053	-0.510309	-0.537474	-0.332033	-0.615386	-0.947459	-0.698479	-0.156267	-0.221463	-0.558091	-0.00602075	-0.212295	-0.0412859	-0.597505	0.0808585	-0.244593	-0.614351	-0.145688	-0.477296	-0.518796	0.117201	-0.226477	0.0900165	-0.130483	0.158527
LOC63929	-0.376724	-0.00743609	0.00388231	-0.598805	-0.89935	-0.195762	-0.106634	-0.727556	-0.375529	-0.561054	-0.90466	-0.199049	-0.176175	0.414406	-0.229665	-5.94065	0.54524	-0.136327	-0.258209	-0.35308	-0.234276	-0.873811	-1.09954	-0.542893	-0.662302	-0.257545	-0.780715	0.300644	0.114828	-0.344459	0.0889812	-0.169667	0.359193	-0.719673	0.0184135	0.00226591	0.896048	-0.839971	-0.168339	-0.661167	-0.716692	0.0622488	-0.387184	-0.451193	0.311537	-0.702602	-0.403465	-0.218814	0.590255
RUVBL1	-0.802003	0.0377459	-1.32781	-0.792873	-1.22132	-0.722028	-0.0449042	-0.383887	-0.673646	-0.858196	-1.41069	-0.791953	-0.931108	-0.332346	0.195479	-1.13045	-0.0268192	-1.12124	-0.722615	-0.281136	-0.263232	-0.930372	-1.06172	-0.844372	-0.816982	0.263953	-0.3921	-0.569432	-0.548089	-0.556069	-0.560522	-0.339143	-0.470213	-0.887395	-0.528185	-0.318913	-0.894362	-0.571418	-0.425187	-0.534981	-0.867989	-0.915933	-0.850107	-0.531514	-0.0560452	-0.502584	-0.345429	-0.250296	-0.218021
SULT1A1	-1.20374	-0.347519	-0.159161	0.656145	0.358148	0.265363	-0.867101	0.926232	-0.387515	-0.0999196	1.30707	-0.626986	-0.294504	-0.468847	-0.0146443	-0.863744	0.873291	-0.404742	0.381961	-0.547826	0.158463	-0.255031	0.212868	-0.377667	0.831488	-0.532299	1.26642	-0.703951	-0.221731	0.629282	-0.487617	-0.670707	-0.632767	-1.07358	0.294857	0.482772	-0.683558	0.108037	0.700271	-0.437811	0.620058	-0.674927	0.467923	0.927824	0.415256	0.428371	-0.568772	0.136409	0.225019
PTK9L	-0.351665	-0.0570786	0.0522558	0.04608	-0.215772	0.0558313	0.340559	0.130007	0.411809	0.72295	0.396652	0.364836	0.527272	-0.0175654	0.00677303	-0.957883	0.0811483	0.326148	0.383201	0.391611	-0.0324643	0.144061	0.354905	-0.140192	0.110092	0.185403	-0.162719	-0.263138	-0.228231	-0.420548	-0.21491	-0.147093	-0.220735	-1.6467	0.438791	0.133862	-0.239932	-0.251883	0.218431	0.324146	0.0230252	0.359836	0.0170834	0.109278	-0.0903932	-0.107005	0.377979	0.172492	-0.0401192
DPH2L2	-0.0644463	0.135538	-0.462699	-0.203877	-0.120658	-0.0959859	-0.149907	-0.48361	-0.244865	-0.300893	-0.683444	-0.405356	-0.0376383	-0.0565856	-0.273519	0.0595439	0.574541	-0.280601	0.17223	-0.129396	-0.388073	-0.495024	-0.264543	-0.688504	0.0983777	0.0823986	0.0458291	0.0271156	-0.344684	-0.237688	-0.162559	-0.23688	-0.423143	-0.225986	0.0409588	-0.215876	0.0368471	-0.00581491	0.190345	-0.128933	-0.29486	-0.191385	-0.0450748	-0.0165825	-0.169029	0.242751	0.0243274	-0.298214	0.0692908
AMACR	1.62845	0.830154	1.06726	0.599058	2.48352	1.54808	0.680076	0.527332	0.99127	1.18692	0.760537	0.630753	0.974244	0.262994	-0.0571221	0.536426	0.820634	0.575482	1.97971	0.592189	0.550966	0.255103	1.0694	0.654078	2.63323	1.82962	1.51952	0.482208	0.752529	0.772049	0.889121	1.24067	0.927901	0.89589	0.696974	0.504249	0.877504	0.822326	-0.148251	0.376733	0.332515	0.670649	1.02487	0.453582	0.386666	0.928699	0.5979	0.0254618	0.341455
SNRPN	0.307724	0.795375	0.528983	-0.162675	-0.315959	-0.523826	0.168676	-0.0318797	-0.177712	-0.488602	-0.941503	0.121291	-0.33791	0.670816	-0.0168291	0.113189	-0.102494	0.264001	-0.289507	0.348011	-0.254618	-0.408202	-0.862062	-0.509579	-1.07133	-0.371682	-0.597404	-0.839882	-1.74684	-0.926083	-2.01948	-0.939157	-1.04757	-1.95397	0.348665	-0.396673	-0.806269	-1.63438	-0.247818	-0.399119	-0.813621	-0.394389	-0.833471	-0.517694	-1.05298	-0.659015	0.0857396	-0.403069	0.00370754
SHMT2	-0.339255	-0.157474	-0.303898	-0.385176	-0.621758	-0.0889882	-0.138636	-0.0604645	0.110585	-0.315012	-0.193983	-0.0674791	0.0116721	-0.300541	-0.410158	0.151512	0.155549	-0.287822	-0.30696	-0.0801215	-0.210455	-0.116863	0.104701	-0.644958	-0.135256	-0.593625	-0.431282	-0.00179329	0.075718	-0.124968	-0.0200612	-0.082313	0.0999003	0.127875	0.121161	0.113032	-0.502942	-0.275575	-0.605188	0.0776696	0.0515492	-0.0878166	-0.0243166	-0.167781	0.0401427	0.475142	0.0407294	0.102094	0.00390796
MYH10	-0.695186	-0.651606	-0.273134	0.0500853	-2.98989	-0.437816	-0.040251	0.246928	-0.857501	-0.84164	-1.05219	-0.428601	-0.886818	-0.428243	-0.486201	-2.45581	-0.0598519	-0.795637	-0.608736	-0.232647	-0.0130601	-0.771179	-1.14501	-0.350297	-0.808797	-0.703309	-0.758743	-0.77901	-0.479376	-0.705027	-0.358883	-0.0867394	-0.529299	0.0354162	-0.702535	0.0848217	-0.495387	-0.433892	-0.617424	-0.71683	-0.469578	-0.882372	-0.83967	-0.745079	-0.769362	-1.0201	-1.00781	-0.0382927	-1.29311
HCNGP	-0.44562	-0.00959881	0.179932	-0.421665	-0.470586	-0.394222	-0.0451903	-0.173442	0.296366	0.202352	-0.144738	0.0457811	0.0922565	-0.49661	-0.0237367	-0.115434	-0.0437392	-0.0130093	0.0330733	-0.391345	-0.0441614	-0.228913	-0.212595	-0.593789	-0.513814	-0.861001	-0.850674	-0.264373	-0.272738	-0.709969	-0.433496	0.28691	-0.16051	-0.182953	-0.300802	-0.300019	-0.231773	-0.557627	-0.359696	0.0991819	-0.130008	-0.341599	-0.557548	-0.47048	-0.489558	-0.497676	0.074555	0.146815	-0.137869
MGC4549	-0.259233	-0.13036	0.222927	0.1643	-0.0591214	-0.208823	0.222991	-0.288375	0.463202	0.501719	-0.524786	0.655391	0.298472	-0.289134	-0.410696	-0.18057	-0.0306369	0.75772	0.151505	0.152791	-0.306272	-0.51821	-0.54849	-0.341667	-0.534414	0.199674	-0.42135	-0.791776	-0.142287	-0.654734	-0.73354	-0.0643682	0.0284045	-0.578214	0.0170456	-0.409984	-0.0826998	-0.682575	-0.180582	0.156266	-0.00238511	0.203621	-0.408255	-0.73564	-0.93612	-0.328924	0.532167	0.1698	-0.232276
PS1D	-0.883302	-0.780274	-0.697146	-0.404127	-0.572164	-0.352642	-0.544514	-0.721125	-0.48527	-0.43619	-0.489232	-0.0122145	-0.234701	-0.738072	-0.334837	-1.37585	-1.58616	-0.649167	-0.650213	-0.67645	-0.695965	-0.172714	-0.638506	-0.284456	-0.388641	-0.451338	-0.599528	-0.495848	-0.851743	-1.19632	-0.596384	-0.564426	-0.787941	-0.363696	-0.671931	-0.403744	-0.480569	-0.575454	-1.0662	-0.440766	-0.403674	-0.482701	-0.310043	-0.470534	-0.765817	-0.420854	-0.429205	-0.210067	-0.737387
GTF2F1	0.374902	-0.890535	0.159403	-0.0445269	-0.129236	-0.101002	0.255638	0.103519	0.124982	0.497437	-0.00616019	0.400463	0.392188	-0.463605	-0.514698	0.0833214	-0.19713	0.0763881	0.0800413	-0.0927149	-0.100796	0.110311	0.0174182	-0.336743	-0.0534307	0.0991679	0.0303872	-0.360871	0.378876	0.153696	-0.34187	0.143256	0.02445	-0.0581358	-0.072485	-0.328284	-0.180098	-0.475436	0.210643	0.324138	0.0469557	0.325428	0.0510177	-0.140585	-0.173999	-0.225678	-0.519118	-0.749177	-0.0628031
NOC4	-0.390035	0.216976	0.0832496	-0.217036	0.0787355	-0.127755	0.129216	-0.165219	0.749239	0.991	0.476973	0.639963	0.811378	0.224738	-0.0430468	0.0855384	0.0840865	0.0274073	0.268472	-0.0235415	-0.0152667	0.197034	0.432045	-0.460337	-0.121014	-0.179617	-0.333507	-0.191155	0.0891447	-0.374577	-0.129179	-0.0932123	0.232366	-0.256042	0.1234	-0.149354	0.0605964	0.00609055	0.40073	0.758145	0.323935	0.856178	0.402323	0.0359491	-0.0638667	-0.280169	0.0153904	0.0258363	-0.00667106
TCP1	-0.832361	-0.593331	-0.70799	-0.503871	-0.705107	-0.338819	-0.503988	-0.160455	-0.546331	-0.683921	-0.381185	-0.732356	-0.563115	-0.269472	-0.0285559	-0.378383	-0.0807566	-0.968678	-0.647493	-0.438324	0.0365272	-0.387556	-0.17513	-0.265204	-0.327121	-0.169084	0.0884958	0.102878	-0.28732	-0.144769	0.135583	-0.409471	-0.262072	0.0217396	-0.424375	-0.0517613	-0.180328	0.24959	-0.470156	-0.707481	-0.40608	-0.131572	-0.0884378	-0.201074	-0.205465	-0.298937	-0.638129	-0.250094	-0.451085
ZDHHC16	-0.293768	-0.0253323	0.0847391	-0.390937	-0.406083	-0.366441	0.168597	0.090543	0.216287	-0.128934	-0.0241903	0.0619553	-0.106195	-1.15146	-0.394377	-0.0232303	0.169066	0.0737341	0.36765	-0.486065	0.216972	-0.162172	-0.100169	-0.1768	0.0131521	-0.702478	-0.222173	-0.0175091	-0.362205	-0.651263	-0.584845	-0.00390808	-0.667567	-0.393932	0.628778	0.00410971	1.37047	0.00800471	0.0144928	0.0112864	-0.0686521	0.674946	-0.199954	0.129347	0.0591248	-0.0183433	-0.320987	0.0536821	0.231389
FLJ14827	0.0699968	0.254071	0.646342	0.00510727	-0.341314	-0.418599	-0.0706371	-0.337942	0.205764	0.214493	-0.13564	0.411261	0.159242	0.12146	-0.387569	-2.57934	0.0985259	0.0262984	0.100758	-0.21813	-0.522283	-0.482593	-0.351125	-0.608932	-0.485506	0.390153	-0.275033	-0.0985651	0.733248	-0.673753	-0.405066	0.514185	0.505621	-0.172958	0.161943	-0.0534767	0.104988	-0.860923	-0.0757091	0.00345298	-0.234888	0.760507	-0.0678516	-0.550179	-0.319644	-0.289145	0.629248	0.232861	0.635542
SERPINH1	0.0701603	-0.992821	0.130296	0.235546	-1.12956	-0.343792	0.298408	0.124687	-0.758471	-1.49983	-0.859625	-0.151034	-0.654528	-1.05461	0.0287728	-0.869483	-0.281564	0.244161	0.0944894	0.3785	1.24512	-0.203935	-0.77442	0.149077	0.0316153	-0.881305	-0.31885	-0.447745	-0.483474	-0.662744	-0.209309	-0.0751359	-0.0664508	0.0164343	-0.263738	-0.0878097	-0.154074	-0.141974	0.169533	-1.0434	-0.905954	-0.752658	-0.674241	-0.0156337	0.305171	-0.773988	-1.20097	-0.0564783	-0.590564
APG16L	0.168545	0.237199	0.768361	0.0471559	0.159936	0.274564	0.613855	0.22676	0.402841	0.64806	-0.0383479	0.316571	0.595072	0.247736	0.36635	-0.591371	0.847678	0.763193	0.284015	0.376469	0.410682	-0.285751	-0.6125	0.605591	0.418526	0.693994	0.26028	0.943411	0.427437	0.365516	0.029171	0.421813	0.163737	0.31207	0.566719	0.593721	1.04531	0.788391	0.699519	0.471538	-0.716064	0.45055	-0.669006	0.604702	0.815544	0.336979	0.427522	0.484405	0.74436
PHLDB1	1.03955	0.29362	1.18492	0.88187	0.258884	-0.142527	0.504398	0.400084	0.739619	1.20727	0.942777	1.23867	0.517632	0.381689	0.232833	1.05981	0.816502	1.38927	0.518667	0.880282	0.37793	1.12909	0.938755	0.599991	0.476246	0.287213	0.07687	-0.284638	-0.0117848	-0.569528	0.298483	0.373732	0.396735	0.989181	0.0429362	-0.324038	-0.399628	-0.758932	0.590349	0.99613	0.810357	0.877089	1.02362	0.312138	-0.0726915	-0.104009	0.0962274	-0.343925	0.30604
LOC197336	-0.395655	-0.627085	-0.342222	-0.280562	-0.526606	-0.499616	0.0438365	-0.374212	-0.479435	-0.572948	-0.81479	-0.526534	-0.218939	-0.128935	-0.336268	-0.0381055	0.216616	-0.415477	0.136533	-0.577844	-0.428391	-0.728311	-0.108081	-0.581405	0.0145613	0.624121	0.124866	-0.642366	0.335045	-0.165086	0.0664815	-0.0404087	0.170015	-0.368452	-0.268135	-0.200578	-0.815592	-0.541783	0.790841	-0.148251	-0.500176	-0.536129	-0.386762	0.141843	0.156893	-0.243393	-0.902628	-1.23804	-0.312762
TOMM34	0.155622	-0.0385731	-0.4131	-0.2208	0.184657	-0.166763	0.340437	0.156566	-0.391773	-0.315588	-0.566189	-0.404649	-0.888213	0.839598	0.457437	-0.15661	0.0971565	-0.29554	0.239126	0.445023	0.101413	-0.746147	-0.957238	-0.831886	-0.331835	0.812271	0.586101	-0.0859267	0.336681	-0.071075	-0.238667	-0.0717797	0.0024458	-0.354352	0.814081	0.222884	0.100434	2.63371	0.909311	-0.736686	-0.943612	-0.632718	-0.324585	0.150782	0.129934	0.52005	-0.0726308	-0.394791	0.692491
BMP4	0.490971	-1.80545	0.445621	-0.0464679	0.90259	0.62392	-0.293165	0.0938393	-0.613291	-0.923733	-0.955353	0.370203	0.529682	0.930349	0.402573	0.73142	0.461808	0.836145	-0.285218	0.578471	0.210813	0.149268	0.267556	0.183785	-0.726554	-1.55807	-1.34039	-0.0811129	-1.48092	-1.52873	-0.321336	0.0465371	0.0128748	-0.339518	0.4064	-0.124797	0.370895	-0.134728	0.772141	0.557675	0.163735	0.607259	0.19519	0.456034	0.183132	0.398276	-0.735341	-0.929088	0.427607
DEGS2	0.821766	0.210788	0.52141	0.57853	1.16307	0.734042	0.969545	0.386922	0.724328	0.911266	0.512338	0.655223	0.70034	0.301138	0.250591	0.385822	0.180826	0.334659	0.882659	0.285669	0.245863	0.140092	0.349901	0.041476	0.638701	0.395771	0.14552	0.126228	-0.00786065	-0.166635	-0.0597888	-0.0863113	0.245849	-0.157867	0.395455	0.359955	0.608024	0.301826	0.717411	0.667423	0.219228	0.872714	0.36069	0.34449	-0.0502163	-0.00490396	0.275669	0.14284	0.122295
PROCR	0.398952	0.488392	-0.0633354	0.0871202	0.386439	0.249708	0.513377	0.453702	-0.0257291	-0.0458191	-0.457844	0.130419	0.0853117	0.475666	0.404716	0.156767	0.0463966	0.37599	0.631139	0.108477	0.135571	-0.162339	-0.0338002	0.310553	0.555233	0.330183	-0.0425589	0.034305	-0.31824	-0.159235	0.0611742	0.174249	0.26474	0.179197	0.273994	0.264581	0.326757	0.114166	0.290642	-0.0590546	-0.201962	-0.294318	-0.305008	0.131636	0.2804	0.407444	0.18037	-0.0401188	0.236284
AGPAT5	-0.524797	0.690637	-0.360018	-0.0327216	-0.269536	0.250559	-0.216843	0.200053	-0.227097	-0.539167	-0.193089	-0.55404	-0.289492	0.0584218	0.480112	0.0591942	0.497097	-0.499262	-0.266407	0.106614	0.231984	-0.138362	0.264136	0.232275	0.216211	0.111516	0.464017	0.774352	-0.0909589	0.220663	0.83786	0.152785	0.0668607	0.556941	0.710115	1.02209	-0.193384	0.512474	-0.0988934	-0.244645	0.24499	-0.231461	0.0355448	0.579048	0.714877	2.88021	0.362154	0.520419	0.178342
MS4A8B	0.55737	-0.266631	-0.141143	-0.173854	-0.118008	-0.132554	0.429281	-0.531613	-0.0299619	0.589465	-0.178692	0.23821	0.172757	0.715808	0.0796394	-1.11196	0.528643	0.357249	0.865098	0.0138839	-0.432182	-0.6083	-0.347122	-1.43488	-0.497075	0.716829	-0.0365983	-0.65087	0.153043	-0.227812	-0.472384	0.766981	0.320414	-0.416367	0.300113	-0.69992	0.764065	-0.336787	0.0849595	0.119475	-0.597725	-0.271448	-0.589614	-0.450543	-0.729864	2.66294	0.141137	-0.640434	0.660427
K-ALPHA-1	-0.784832	-0.780465	-0.805441	-0.77843	-0.917468	-0.556743	-0.906163	-0.786933	-0.680341	-0.71016	-0.448114	-0.577614	-0.451974	-0.477057	-0.420134	-0.645583	-0.62948	-0.53411	-0.858182	-0.696842	-0.629772	-0.456512	-0.194156	-0.47561	-0.693203	-0.869855	-0.861021	0.100314	-0.620513	-0.520879	-0.386671	-0.403814	-0.532791	-0.300003	-0.784704	-0.704546	-0.475489	-0.203043	-0.744971	-0.583369	-0.458563	-0.463239	-0.520982	-0.433058	-0.322493	-0.456636	-0.323186	-0.0509193	-0.428149
TUBB4	-0.366931	-0.0236575	-0.183222	-0.234218	-0.127789	-0.188682	-0.345234	-0.492533	0.0456316	0.0397028	-0.00333506	-0.00871995	-0.131354	0.138561	-0.0104288	0.0761634	0.106936	0.337707	0.0678226	0.00785951	-0.110442	-0.272158	-0.088832	-0.224187	-0.397974	-0.512477	-0.73006	-0.112792	0.00845873	-0.243391	-0.343322	-0.265936	-0.382185	-0.0854936	-0.356631	-0.464801	0.0901675	-0.393558	-0.0799033	-0.213219	-0.213385	0.0050242	-0.236288	-0.107728	-0.147988	-0.246276	0.025934	-0.138768	0.210792
RRS1	-0.168109	-0.577164	-0.490561	0.138132	-0.332159	0.932286	0.0275746	0.125679	-0.462066	-0.535119	-0.614335	-0.354155	-0.760401	-0.0723215	0.884596	-0.311444	2.01163	-0.335425	-0.351017	0.01211	0.440671	-0.746531	-0.878399	0.320634	-0.088851	0.756407	0.585091	1.65235	-0.24721	0.491568	0.248085	-0.554424	0.0410864	0.22722	-0.169717	0.945688	0.635791	1.46065	-0.729727	-0.301611	-0.19778	-0.26107	-0.470663	0.52513	0.459591	0.796177	-0.229863	0.359968	0.4044
RNF157	0.0853429	0.141955	-0.0543293	-0.34481	0.0678013	-0.190107	0.119398	-0.173957	0.0902044	0.115464	-0.274245	0.0155543	0.109908	0.111905	-0.162291	0.172838	-0.133442	0.41175	0.34409	0.111899	-0.184545	-0.399784	-0.342483	-0.357396	-0.206432	0.0289783	-0.106524	-0.336302	0.0286087	-0.491209	-0.317696	0.177152	0.018081	-0.207928	0.099972	-0.368504	0.0119483	-0.223928	-0.00237811	0.147432	-0.188856	0.0384158	-0.288921	-0.225331	-0.254431	-0.190031	0.26904	-0.0197896	0.232597
RLBP1	0.0242357	0.0840523	-0.0682685	-0.620102	-0.0503761	-0.184269	-0.250428	-0.376988	0.183926	0.178292	0.17201	0.0979227	0.236552	0.218704	-0.491128	-6.48832	2.13567	0.512744	-0.0471154	0.266659	-0.288205	-0.168193	-0.258708	-0.244131	-0.353998	-0.180972	-0.0125438	-0.636708	0.1519	0.253778	-1.19714	-0.217986	0.290665	-0.472222	-0.273858	-0.0190376	1.58796	0.403017	0.110006	0.0373042	0.405432	0.431993	-0.147641	-0.39492	-0.317498	-0.937066	0.110173	0.19192	-0.0163358
CDC42	-1.06747	-0.686169	-1.09419	-0.136614	-2.0431	-1.32324	-0.924025	-1.16767	-0.114243	-0.131415	-0.313256	-0.686327	-0.294529	-0.73477	-0.946635	-2.93228	-0.974736	-0.631416	-0.786945	-0.956369	-0.928424	-0.752465	-0.720091	-0.904782	-1.4655	-0.928103	-1.24659	-1.80318	-1.00824	-1.21958	-1.10613	-1.75607	-0.893453	-1.52064	-0.925904	-1.16835	0.612375	-1.76182	-1.07478	-0.453588	-0.47713	-0.39585	-0.510932	-1.40741	-2.10766	-1.34052	-0.798596	-0.598944	-1.12771
FLJ10404	0.352231	0.0233885	-0.660774	-0.644957	-0.726321	-0.271666	0.875095	0.0282054	-0.101068	0.275488	-0.601312	0.415397	0.681655	-0.0119537	-2.29489	-0.97557	0.809432	0.571929	0.528267	0.113073	-0.23889	-0.272717	-0.691886	-0.347053	-1.162	0.368678	-0.157735	-0.360608	-0.401788	-0.50092	-0.862308	-0.123819	-0.118227	-0.928592	0.128214	-0.476128	0.192833	-0.959948	0.0714686	0.250731	-0.623104	0.214866	-0.395742	-0.0933573	-1.00393	-1.21884	-0.276809	-0.271981	-0.168565
LSM8	-0.977946	-0.7685	-1.49045	0.558213	-0.2862	-0.0965901	-0.214797	-0.164367	-0.727438	-0.584555	-0.251024	-1.17212	-0.463843	-0.374508	0.64513	-1.05335	0.351258	-0.657793	-0.325636	-0.673479	-0.0575351	-0.165811	-0.422341	-0.474286	-0.164012	-0.108512	-0.485519	0.659365	-0.452721	0.719551	0.258077	-0.0490412	-0.144432	0.394909	0.20153	0.253014	-0.844079	0.338142	-0.307019	-0.705938	-0.301004	-2.48453	-0.108007	0.552739	0.530877	0.469373	-0.210088	0.403449	-0.159279
FLJ20584	0.505663	-0.197797	-0.279584	-0.898706	0.79191	-0.212083	-0.278222	-0.525098	-0.237523	0.331973	-0.468537	0.0244016	-0.0229431	0.387024	-0.142091	-3.47435	1.28645	0.120156	-0.0684359	-0.318097	-0.0956518	-0.724283	-0.765986	-2.87502	-0.610136	0.0865959	-0.475786	-0.346683	-0.399101	-0.310895	-0.178192	-0.591696	-0.086601	-0.412243	-0.374807	-0.536494	0.926509	0.0533995	-0.592962	-0.0613206	-0.559137	-0.164152	-0.412811	-0.245769	0.170656	-1.53031	-0.242461	0.195876	-0.264048
MS4A1	-0.379104	-0.881832	0.163713	-0.665289	-0.582579	0.583975	-0.146633	-0.61376	0.295149	0.0833113	0.0827757	1.21824	0.821239	0.195915	-0.0597334	-3.26593	3.11705	-0.544241	-0.226846	-0.400546	-9.36e-05	1.36527	0.974647	-0.136051	-0.857655	-0.184454	-0.113805	-0.280113	0.0366032	-0.652828	-0.424485	-0.238746	0.0878457	-0.59845	-0.792606	-0.0856124	0.444676	0.230853	-0.668965	0.956534	1.28034	0.768072	0.655573	-0.120819	-0.632064	-0.473881	-0.579087	0.385115	0.576313
SF3A1	-0.227657	-0.594479	-0.537885	-0.404055	-0.490257	-0.0911619	-0.159115	-0.277844	-0.218105	-0.162051	-0.0841391	-0.0671954	-0.30259	-0.0209982	0.0494877	-0.749576	-0.153699	-0.415166	-0.382859	-0.495983	-0.188837	0.0787614	-0.61427	-0.0198099	-0.259515	-0.21688	-0.105264	-0.0500942	0.0796926	0.0803083	0.069823	0.0465112	-0.094842	0.137259	-0.139828	-0.00067184	-0.309335	-0.357073	-0.220458	-0.158926	-0.215369	-0.0543262	-0.0289819	-0.336011	-0.296485	-0.310062	-0.415631	-0.110582	-0.0944007
GTPBP3	-0.597493	0.169336	-0.855115	-0.084309	-1.3676	-0.18782	0.0717556	-0.0517892	-0.00780717	0.199444	0.102651	-0.541481	-0.174583	-0.0423197	0.700849	-0.6058	-0.19074	-0.563102	-0.258381	-0.252968	0.0119518	-0.32725	0.315881	-0.113994	-0.0195206	0.290318	0.455757	0.0429172	-0.0326383	-0.0535824	0.382891	0.00560605	-0.127771	0.298329	-0.648638	0.162367	-0.51095	0.404948	-0.0395463	0.0305865	0.0453463	-0.0906118	0.0469197	0.381778	0.0829158	1.53556	0.14875	0.36937	-0.00797459
ZNF232	0.097607	-0.00344882	0.247297	0.094611	-0.867734	-0.0663014	0.19368	-0.108576	0.155644	0.116777	-0.051431	0.288191	0.168022	0.138708	0.529028	-0.388587	0.265143	0.128756	0.0389319	-0.14435	-0.291997	0.500406	0.345516	0.742133	0.147836	0.217816	0.186859	0.334759	0.102043	-0.235696	0.861227	0.179638	0.104436	0.21758	0.28259	0.229766	-0.416009	-0.0326553	0.285909	0.358628	0.0499589	0.222683	0.242837	0.495649	0.10739	1.06771	-0.211407	-0.150724	0.525661
ZNF358	1.63824	0.783947	1.4715	1.27295	0.0496539	0.629488	0.724092	0.464018	0.51686	0.804629	0.355743	1.16331	0.488698	0.500422	0.389519	0.225165	1.94968	1.63326	0.893269	0.570203	0.518355	0.993934	0.431083	0.840329	1.20101	-0.14339	0.524669	0.864516	1.02147	0.806625	0.934358	0.980927	1.0701	1.20941	0.321352	0.365673	0.976142	0.996229	0.48639	0.548168	0.333918	0.81322	0.839204	0.295334	0.245024	1.23805	0.673918	0.834112	0.614667
HRBL	0.680468	1.58507	0.293767	-0.323604	1.45605	-0.855206	0.501739	-0.792966	1.52235	0.871952	-0.367842	0.943419	0.622855	1.04064	-0.723119	0.919826	0.129025	1.66921	1.80426	0.845484	-0.810976	-0.196681	-0.495252	-1.23934	-0.939495	0.319963	-0.675693	-0.936176	0.0767331	0.345109	-0.0155388	-0.237737	0.0279158	-0.112326	1.48555	-0.546506	0.197244	-1.44262	0.927167	0.561625	-0.458329	0.981994	0.240502	-0.424214	-0.580406	-0.788738	1.29349	-0.523823	0.879828
WHSC2	-0.0450838	-0.157705	-1.17441	-0.331892	-0.199411	-0.481967	0.31423	-0.207074	0.115581	0.218603	-0.159907	0.130716	0.182746	0.262216	-0.0872227	-0.159307	0.345171	-0.0429345	0.253867	0.27339	0.1938	-0.0296997	-0.202721	-0.109152	0.274966	-0.143895	-0.396151	0.207871	0.869748	0.579237	0.797511	0.841154	0.632806	0.369104	0.506765	0.379821	0.372765	0.14835	0.0886756	0.139029	-0.12058	0.0333213	-0.494793	0.510519	0.181016	0.375288	-0.0619101	-0.0947991	0.234205
WDR6	0.105327	-0.0375059	0.236603	0.137797	-0.149541	-0.518537	0.00893715	-0.316795	-0.235236	0.0320703	-0.105554	0.398794	0.143589	-0.0115154	-0.344928	0.196889	0.159244	0.44114	0.114198	-0.106352	-0.370939	0.191539	0.0193633	0.183379	-0.119242	-0.158229	-0.420483	-0.175506	0.316889	-0.058511	-0.248142	-0.0987748	0.120093	-0.252542	0.129372	0.0802318	-0.227676	-0.299473	0.0368348	0.142608	-0.0561093	0.076658	-0.0694223	0.025622	-0.176802	-0.520487	-0.242754	-0.377975	-0.19155
FLJ10378	0.0640685	0.152332	0.993575	-0.0452131	-1.46372	-0.468487	0.458623	-1.31306	0.339991	0.286517	-0.0504005	0.542808	0.675322	0.314372	0.0935556	-0.449023	0.354049	-0.378759	0.183647	0.405855	-0.0909366	-1.07636	-0.00509774	-0.432301	-0.727054	0.200484	-1.99258	0.0441928	0.777532	-0.513647	-0.284938	0.330246	-0.0429339	-0.744598	-0.237823	-0.78758	1.24204	-0.0316314	-0.0160706	0.482847	0.198374	-0.1427	-0.609701	0.0227777	-0.347591	0.0456805	0.035735	-0.3276	0.507596
ZNF432	-0.67083	0.147683	-0.231774	-0.622389	0.0109331	-0.223895	0.257535	-0.39793	-0.273201	-0.698096	-1.05973	-0.585918	-0.424463	-0.118053	-0.277124	0.0721205	-0.102717	-0.0182858	0.267719	-0.0577767	-0.366679	-0.767678	-0.890246	-0.537629	-0.251534	0.105909	-0.31896	-0.170672	0.0126782	-0.692449	-0.451555	0.0788087	-0.118632	-0.399097	0.143443	-0.271339	-0.0264537	-0.466247	0.424815	-0.266156	-0.927217	-0.880845	-0.914154	-0.2754	0.0994782	0.0998414	0.177336	-0.16839	0.259111
HLA-E	1.19187	0.418906	1.41864	1.59912	1.35671	1.19168	0.967889	0.86765	1.59702	1.83321	1.76986	1.82308	1.64284	0.584638	0.516403	0.86537	0.782113	1.03292	1.07725	0.964631	0.894295	1.59856	1.63685	0.762441	0.976725	0.541974	0.348528	1.31444	0.686676	0.70112	0.647242	0.772267	0.75303	0.642638	0.678807	0.603905	0.69111	0.903984	1.30266	1.71126	1.47576	2.05	1.8338	0.977186	0.262252	0.501395	0.465192	0.334201	1.29284
NUDT2	0.264631	-0.0486662	0.6265	0.142828	-0.54631	-0.175762	0.140641	0.441534	0.106146	0.176219	0.295918	0.366924	0.188365	0.14512	0.362401	-0.059791	0.573418	0.474898	0.432409	0.137612	0.063038	0.0169941	0.272741	-0.00941144	-0.01674	0.348013	-0.142928	-0.212735	0.170862	-0.467814	-0.071642	0.393357	0.252605	0.195367	0.367573	0.335544	-0.0635974	-0.222247	0.379999	0.0387024	0.0644968	-0.22441	-0.163726	0.323166	-0.0133532	-0.341699	0.189322	-0.20964	0.0502889
VILL	1.10356	2.10826	0.548998	-0.126276	1.13814	0.10883	1.46555	1.11732	3.54916	4.03091	2.38256	2.62588	3.14465	2.23799	1.53717	1.87825	2.55041	2.47416	1.89457	1.26008	0.562443	1.47575	2.33237	0.902754	0.666642	1.61525	1.03063	0.921075	2.64263	0.855039	0.811309	1.90547	1.849	0.892495	1.99497	0.793299	1.95276	0.987494	1.79479	3.11401	2.29674	3.13009	1.57157	1.57018	0.506373	0.578045	2.78955	1.26823	1.92872
RPL13	0.376972	0.924968	0.0981895	-0.138304	0.183527	-0.114627	0.456364	0.306791	0.289376	0.174971	-0.108296	0.347126	0.282962	0.504325	0.266281	0.366896	0.166621	0.794314	0.786438	0.412558	0.504408	0.00299744	-0.226235	0.218329	0.164921	0.501692	0.0298193	-0.0464075	0.124884	-0.23316	-0.0799961	0.292394	0.108265	0.107407	0.310269	0.0261339	0.524973	-0.199118	0.253171	0.201936	-0.196803	0.0567968	-0.447042	-0.299915	-0.0408244	0.369103	0.393582	0.208884	0.191188
CYBASC3	0.0658038	0.196139	0.123256	0.102714	0.0762233	-0.225675	0.234381	-0.21061	0.841757	1.1545	0.78658	0.820042	0.747454	-0.0775886	0.00640976	0.123316	0.102029	0.132565	0.0718881	0.0557999	0.00672386	0.10526	0.573931	-0.390194	-0.117431	0.176085	-0.18698	-0.111965	-0.0819179	-0.335953	-0.534868	-0.284392	-0.137355	-0.406916	0.0207792	-0.22335	0.597892	0.0898178	0.310523	0.505999	0.265658	0.820559	0.579131	0.25371	-0.159012	-0.176961	0.0177474	-0.0312329	0.39186
FLJ21103	0.0274263	-1.01185	0.43563	0.11474	-0.820308	-0.706457	-0.386962	-0.678363	-0.908435	-0.99779	-1.61049	-0.349793	-0.810809	-0.728563	-1.612	-0.977637	-1.04988	-0.104765	-0.330924	-0.418258	-0.711192	-0.663083	-1.37468	-0.247611	-0.725377	-0.125332	-0.305199	-0.868701	-0.643169	-1.07014	-0.693022	-0.711473	-0.391481	-0.775193	-0.830395	-1.26679	-0.196046	-0.577661	0.0986808	-0.91192	-1.4835	-0.712158	-1.00063	-1.20128	-1.29808	-1.6254	-0.98004	-1.38199	-0.342236
KIBRA	0.0808906	-0.0601227	1.53379	0.329485	0.142467	0.409327	0.0710139	0.359645	0.454314	0.400904	0.417551	-0.305483	0.501877	0.598597	0.312033	-0.509744	0.746941	0.0148193	0.321235	0.30677	0.16702	-0.283873	0.442797	0.128554	0.143407	0.430907	0.712883	0.175842	0.883873	-0.662167	-0.199718	0.206003	0.194948	0.128537	0.053528	-0.0808334	0.611853	0.983824	0.322641	0.126023	0.573846	0.408771	0.160047	0.723059	0.588698	1.01767	0.520351	0.227055	0.68347
TRIM51	0.0747096	0.176197	0.825814	-1.14353	0.244582	-0.508858	-0.559288	0.198571	-0.38577	-0.763092	-0.0937314	-0.183112	-0.382291	0.180625	-3.21799	-0.626962	-1.08911	-0.194662	0.00920527	0.137697	-0.866049	0.0813033	-0.91164	-0.852786	-1.00567	-0.199856	-0.031104	-1.72843	0.48071	-1.26133	-0.808771	0.0540338	1.06756	-1.31552	0.0378468	-0.327673	0.204187	-0.500439	-0.325765	-0.612034	-0.168281	0.0897062	-0.644883	-0.555304	-1.28931	-1.68194	-0.0550201	-0.380538	0.15501
GJB5	1.50153	0.542163	0.74302	-0.420163	0.609893	0.217743	0.134279	0.13991	0.0128672	0.0648832	-0.0393861	-0.0786573	-0.162593	0.0530729	0.291444	0.123182	-0.389379	-0.366335	0.398344	0.0352102	-0.401831	0.224996	0.360288	-0.638378	0.206995	0.0697867	0.211726	-0.977522	1.016	-0.813385	0.0805597	0.811272	0.691884	-0.961724	0.619689	0.103105	0.753519	0.273297	0.532039	-0.0125745	0.333035	0.158973	0.487702	-0.38346	-1.16954	2.0537	0.610481	0.20761	0.573391
FLJ10922	0.599853	0.514669	0.652733	0.0770882	0.817593	0.0503281	0.495656	-0.37607	0.302714	0.86798	0.260231	0.228476	0.393159	0.760641	0.229133	0.713172	0.0539203	0.734411	0.926114	0.318246	-0.0765576	-0.307854	-0.128696	-0.388795	0.184139	0.377417	-0.391593	-0.400646	0.559618	-0.285214	-0.364553	0.50601	0.594043	-0.199771	0.507867	-0.185766	0.829124	-0.0682662	1.17202	0.492431	-0.192804	0.502577	0.384494	-0.283956	0.0163717	0.0981108	1.1229	0.415948	0.792482
KCNK6	-0.802956	-0.763275	-0.592845	0.751527	-0.348628	-0.0889171	-0.436904	0.107827	0.0684492	0.353498	0.190594	-0.51724	0.223642	-0.552904	-0.532958	-0.465647	-0.28537	-0.0934286	0.0868077	-0.151856	-0.136477	0.283113	0.309956	-0.213812	0.0699748	-0.575625	0.0948526	0.183062	-0.39594	0.764901	-0.56618	-0.991937	-0.897864	-0.185339	-0.57241	0.195539	-0.547462	-0.324474	-0.566699	0.236415	0.4823	-0.582938	0.292857	-0.279866	-0.122353	-0.331138	-0.834739	-1.32808	-0.446721
YPEL3	1.10487	0.457607	0.276023	-0.037407	0.052223	0.19892	0.399129	-0.232502	0.760374	0.995834	0.493304	0.829259	0.551745	0.290909	0.00413406	0.0318596	0.109717	0.533807	0.202149	0.190982	0.12735	0.388401	0.290417	0.0956554	-0.0379192	0.542455	0.47774	0.125795	0.140792	0.0793064	-0.167025	0.373191	-0.077108	-0.156771	0.340817	0.495435	0.47682	0.275374	0.131612	0.680592	-0.142414	0.552957	0.620388	-0.024458	-0.00496667	0.132452	0.321488	0.140898	0.121996
CACNG4	0.372359	0.466429	-0.041013	-0.600689	-0.190325	-0.0497357	0.155611	-0.212212	0.0710068	0.0400126	-0.581085	-0.126205	0.00906487	0.124552	-0.806134	0.0358359	0.0334965	-0.0543917	-1.42053	-1.17407	-0.742739	-0.475738	-0.525106	-0.632336	-1.02154	0.255616	-0.375276	-0.45573	0.312325	-0.476697	-0.300171	0.331554	0.152814	-0.205271	0.322232	-0.368091	0.051902	-0.541289	0.331034	0.0842964	-0.468614	-0.142223	-0.564932	-1.04438	-2.2615	-1.27008	-0.715364	-0.262718	0.2926
SH2D4A	-0.407627	-0.309272	0.0841734	-0.186706	-0.346517	-0.154695	-0.300546	-0.341025	0.0853468	0.124652	0.188508	-0.536578	-0.0220388	0.632674	0.0667961	-0.636771	0.645002	0.557248	0.143558	-0.0846561	-0.239175	-0.198283	0.322896	0.322277	0.152648	-0.224186	-0.162402	-0.407577	0.441377	0.185224	-0.263482	0.123054	-0.0503627	0.520408	-0.0905106	-0.981615	0.170445	-0.0236794	0.690504	-0.070424	0.0748783	0.0602527	-0.997053	1.79238	1.04381	-0.548565	0.257999	-0.21124	0.374814
FUT10	0.169322	-0.139706	0.677581	-0.40092	-1.46411	-0.0357595	-0.446826	0.206372	-0.482294	0.179309	-0.0507399	-0.274599	0.121745	-0.401745	-0.752429	-0.461624	1.1827	-0.108063	-0.157392	0.114183	0.0750777	0.17954	0.104243	-1.24599	-0.375268	-0.38487	-0.293172	0.0177058	1.07562	0.0264709	-0.30317	0.309994	0.349989	-0.577221	-0.211592	0.0563194	-0.056292	-0.125393	0.135473	-0.303783	-0.138395	-0.104829	-0.221859	-0.524253	0.283676	-0.952054	-0.846516	-0.488782	0.277514
RP4-622L5	0.638418	0.128627	0.564323	0.474519	0.481397	0.792663	0.36143	0.53473	0.714383	0.576922	0.607236	0.743955	0.93139	0.13916	-0.117158	0.378915	2.20209	1.55292	0.72338	0.426679	0.0217905	0.905849	1.18299	-0.435444	0.158868	-0.0253004	-0.123769	0.491186	0.0297307	-0.160991	-0.083784	0.522885	0.557629	-0.0598981	0.784902	0.0301427	0.282061	0.0251191	0.46058	0.648296	0.300437	0.531353	0.440131	0.0125244	-0.0664019	-0.574199	0.565807	-0.0678738	0.719395
HIG2	0.208245	0.298	0.0429299	-0.00681025	-0.0714483	-0.00129369	0.0521573	0.277942	0.189392	-0.00301877	0.165457	-0.0425147	-0.0929819	0.136664	0.117549	0.2025	0.140662	0.579334	0.175183	0.164207	-0.0197828	0.0525116	0.0957284	0.0817073	-0.0751529	-0.114372	0.137886	0.0537743	0.0771008	-0.0745477	2.15703	0.124767	0.240556	-0.0327381	0.21203	0.142727	-0.0950504	-0.164548	0.00534535	-0.0162585	0.138033	-0.00256293	-0.0845074	0.182073	0.217406	0.0921383	0.32291	0.050737	0.150273
MAGEA10	-0.112424	0.225537	-0.236263	-0.33753	-0.272921	-0.443241	0.105301	-0.0486179	-0.146608	-0.296169	-0.237054	-0.206701	-0.177728	0.0152325	-0.135262	-0.0567957	-0.346108	0.00748795	0.0398018	0.0267486	-0.370556	-0.347729	-0.245898	-0.434979	-0.331372	0.0353943	-0.133015	-0.365787	-0.194464	-0.392863	0.0908167	-0.156685	-0.125447	-0.318154	0.155673	-0.161028	0.750939	-0.653942	-0.204933	-0.212062	-0.290808	-0.193551	-0.43772	-0.270064	-0.300569	-0.166338	0.135574	-0.171183	0.002109
RBM28	-0.149358	0.2636	-0.0372849	-0.172273	-0.027225	-0.179828	0.022122	-0.110565	0.0305793	0.00754696	-0.0982487	-0.132309	-0.0571254	0.14748	-0.0610416	-0.0597173	-0.114413	0.182181	0.305376	-0.0571976	-0.204388	-0.489139	-0.198992	-0.352374	-0.149107	0.0104445	-0.0597172	-0.225085	0.206528	-0.22795	-0.0148046	0.0938533	0.119045	-0.191279	0.145537	-0.0457245	0.210858	-0.379044	-0.00321098	-0.0410466	-0.188465	0.113608	-0.360275	-0.135724	-0.152305	0.0132555	0.163743	0.0921401	0.112256
KCTD3	-0.846972	-0.133384	-0.534387	0.341457	-0.446132	-0.274842	-0.57004	-0.148199	0.137404	0.00401458	0.151594	0.121776	-0.177656	0.0745448	0.339478	-0.00345501	-0.08743	0.142544	-0.162092	-0.152962	0.1446	-0.0464887	-0.184676	0.665497	-0.0987408	-0.479877	0.0269318	-0.295596	-0.0910966	0.370427	0.271514	-0.263814	-0.0257138	0.186492	-0.146987	0.21028	0.523891	0.113271	-0.40192	-1.02324	0.168591	-0.24218	0.214322	0.246555	0.0847947	-0.299694	-0.251549	-0.118446	-0.629594
PDE4DIP	-0.190468	-0.412408	0.673249	0.564108	-1.11916	-0.662432	-0.18676	-0.427179	0.370142	0.184424	-0.220285	0.0827776	0.0287868	0.10029	-0.0879588	-0.734969	0.656736	0.104041	-0.388675	0.0458434	-0.264584	-0.17489	0.279119	0.498866	-0.365997	-0.501127	-0.354146	-0.14861	0.630562	0.0826608	0.488864	-0.0672637	0.570221	-0.263853	-0.540137	-0.317531	-0.388609	0.161749	-0.453079	0.0106343	0.294611	-0.123306	0.153248	0.17082	0.0115955	-0.188906	-0.36249	-0.3316	0.305188
CHAF1A	-1.13692	-1.1507	-0.958752	-0.268532	-0.37226	-0.957128	-1.60779	-0.359739	-1.70117	-1.41302	-0.424056	-1.13774	-2.11104	-0.720933	-0.445402	-0.114587	-0.509132	-0.92812	-0.780371	-0.670825	-0.645187	-0.462955	-0.81942	-1.22098	-0.878911	-1.68206	-0.438004	-0.55799	-0.265663	-0.171452	-0.414273	-0.277773	-0.138103	-0.344698	-0.257198	-0.435199	-0.569506	-0.753449	-0.825226	-0.75377	-0.654148	-1.63239	-0.420672	-0.514334	-0.531827	-0.487129	-0.232575	-0.362117	-0.3206
TERE1	-0.288859	-0.220306	-0.0119471	-0.341778	-0.560711	-0.215405	-0.259667	-0.24496	-0.0982195	-0.0646507	-0.391011	-0.305823	-0.726066	-0.0833785	-0.156091	-0.719229	0.281396	-0.261416	-0.234918	-0.283773	-0.149366	-0.497339	-0.216844	-0.404017	-0.20887	-0.120687	0.195697	-0.16388	0.198419	-1.08295	-0.324457	-0.0768084	0.22848	-0.308221	0.0169351	-0.0289256	-0.271465	-0.27822	-0.359145	-0.0968447	-0.325222	0.204133	-0.20689	0.0600138	-0.17487	0.136026	0.112354	-0.204181	-0.0416879
BNIP2	-0.454165	0.0400531	-0.077074	-0.515355	-0.244668	-0.198013	-0.202537	-0.140682	0.016461	0.0176294	-0.152298	-0.358089	-0.111261	-0.399549	-0.21073	-0.510926	0.0104681	-0.18683	0.0729118	-0.331013	-0.341456	-0.269216	-0.116934	0.143159	0.12414	0.197191	-0.0171424	-0.302764	0.0242287	-0.514955	0.0759129	-0.158928	-0.278329	0.152685	-0.110302	0.161829	-0.253498	-0.267575	-0.0177379	-0.0591981	0.157847	0.0507679	-0.122004	0.103913	-0.103438	-0.184086	-0.383073	-0.258137	-0.201555
KIAA0652	-0.096518	-0.0342941	-0.00489931	-0.389064	0.00324188	-0.269878	0.0864207	-0.0051904	0.20564	0.45562	0.234938	0.101986	0.118275	-0.19286	-0.384927	-0.103486	-0.201171	0.0596995	0.0811273	-0.1154	-0.220785	-0.0700444	-0.114658	-0.283338	-0.203454	0.0754939	-0.117485	-0.298173	0.0183527	-0.399925	-0.21411	-0.0613632	-0.0248956	-0.422104	0.223608	-0.425064	0.0205219	-0.24962	0.164287	0.213612	-0.0718918	0.139626	-0.0337618	0.0370633	-0.303692	-0.369199	-0.141927	-0.211883	-0.0141252
MED6	-0.513299	-0.386281	-0.394374	-0.509399	-0.190925	-0.366751	-0.243841	-0.268224	-0.123078	-0.0948084	-0.11143	-0.195393	-0.133824	-0.316702	-0.349009	-0.363147	-0.452744	-0.322561	-0.273818	-0.397552	-0.448479	-0.321299	-0.216316	-0.273246	-0.501181	-0.27503	-0.445442	-0.0942989	-0.175327	-0.307729	-0.134064	-0.260145	-0.0933142	-0.279928	-0.196613	-0.3939	-0.358685	-0.482019	-0.0612283	-0.0930683	-0.149559	-0.0821924	-0.228191	-0.462537	-0.315458	-0.369712	-0.264361	-0.442163	0.0583304
DNAJA3	-0.236559	0.547584	-0.0556351	-0.615957	0.367787	0.364519	0.455732	0.173102	0.442511	0.303673	0.291108	0.0743346	0.166156	0.356444	0.431476	0.0910343	0.442134	0.167201	0.646519	0.514824	0.0968144	-0.0106658	-0.20158	-0.150846	0.573703	0.547102	0.200339	0.178323	0.419197	0.251088	-0.148295	0.169383	0.115425	-0.149443	0.832704	0.603588	0.0593255	-0.0614499	0.484203	0.248699	0.176928	0.502857	-0.249198	0.619523	0.281261	0.142301	0.27075	0.0512466	0.17787
ZFP106	-0.110525	0.64437	0.725294	-0.258227	0.506354	-0.584549	-0.36963	-0.225158	0.67548	0.333264	0.165579	0.852652	0.228762	0.747334	-0.333505	0.318855	-0.379678	1.39811	0.676051	0.687753	-0.553562	0.505212	-0.0619794	0.930717	-0.196646	0.100978	-0.168743	0.140547	0.0436866	-0.616861	-0.494301	-0.0634513	-0.241308	0.0845663	0.509119	-0.639446	0.361778	0.10346	0.472952	0.468767	0.253272	0.866983	0.201932	-0.126662	-0.145758	0.378658	0.34694	-0.55943	0.539421
ATP13A2	1.27933	0.36209	-0.270003	0.0684741	-0.288871	0.633542	0.187188	0.286765	0.0778174	0.0976842	0.0915774	0.159393	0.016832	0.137535	1.53257	0.282205	0.6075	0.663469	0.434915	0.204769	-0.125193	0.330486	0.402317	-0.235243	-0.52743	0.636877	1.19238	0.0870457	0.212642	0.090852	0.0914451	0.208719	0.133223	-0.40727	0.0463862	0.212016	0.834134	0.923526	0.441505	0.0763938	0.0619888	-0.0197546	0.525386	0.8215	-0.815323	1.23066	-0.0962012	0.261053	0.88377
MGC11335	0.283969	-0.419938	0.291333	0.49163	-0.698659	0.421465	-0.099715	-0.0923903	0.11012	0.253235	0.38403	-0.155033	0.0844666	-0.326523	0.335673	-0.583456	0.74327	0.608416	0.354936	0.606926	-0.108351	0.357418	0.38111	-0.0077161	0.498946	-0.0636881	-0.127806	0.00962102	-0.142588	0.0559628	0.39017	-0.141381	-0.0979766	0.0279439	-0.587227	0.361984	0.114838	0.124175	0.32755	-0.072799	0.314527	0.100409	0.619575	-0.287776	-0.694646	-0.245779	0.268939	0.02278	-0.0648872
TRIM11	-0.168226	0.106859	-0.106093	0.788823	0.481707	0.408216	0.364026	0.39926	0.00978005	0.403486	0.39713	-0.102877	0.17586	0.358801	-0.148146	0.0863967	0.230579	0.230371	-1.82417	0.511285	0.449085	0.0557035	0.239076	0.150572	0.0373544	0.128758	0.423894	0.168745	0.0631868	0.0432764	-0.103377	0.0173162	0.00310533	0.368787	-0.0731862	0.0515393	0.0383101	0.280334	0.621482	0.180234	0.277142	0.012105	0.558257	0.0576805	0.51291	0.467289	0.22805	0.111896	-0.0361502
Lin10	0.0424989	-0.31935	-0.476746	0.687469	0.555977	0.194683	-0.89673	0.58363	-0.664749	-0.952681	0.262506	-0.556577	-1.06848	0.0650241	-0.165798	0.102798	-0.80627	-0.0159061	0.177588	-0.0312139	0.571476	0.0319658	-0.113505	-0.239531	0.142947	-0.716893	0.552024	-0.703654	-0.14059	0.984624	-0.266508	-0.780017	-0.511412	-0.0185089	0.038	-0.00709046	-0.472166	-0.00274829	0.531827	-0.864956	-0.0742857	-0.699945	0.268587	-0.342243	-0.0344846	-1.08646	-0.125732	-0.0283267	-0.348267
KIAA0146	-0.0423938	0.661012	0.278102	0.671278	-0.236292	0.00336453	0.175812	0.340712	0.0667528	-0.124743	0.15362	0.136439	-0.151035	0.186736	-0.0611293	0.351852	0.786747	0.0790924	-0.106536	-0.0651116	0.231756	0.29416	0.226407	0.253918	0.140712	0.372594	0.424414	0.572359	0.0568953	0.448745	0.394018	0.136026	-0.0656881	0.168086	-0.388197	0.161684	0.73076	1.09484	-0.394884	-0.00150412	0.102858	0.150422	0.325658	-0.0235456	0.0817691	0.526864	-0.309333	-0.330051	0.229404
MGC10646	0.204009	-0.466774	0.12994	-0.148015	-0.735682	-0.0331546	-0.211003	0.0400112	-0.0859713	-0.0700127	-0.310751	0.076043	-0.0154814	-0.312969	-0.41265	-1.0966	0.195302	-0.593631	-0.172554	-0.1354	-0.500733	-0.0937309	0.114866	-0.760748	-0.180666	0.0148031	-0.0719936	-0.326629	0.498904	0.187556	-0.712169	-0.312455	-0.244156	-0.437429	-0.662211	-0.273724	-0.0742209	-0.738009	-0.252742	-0.198343	0.0829844	-0.39393	-0.51858	-0.369416	-0.174783	-0.587839	-1.13036	-1.18818	-0.0352488
PMVK	0.0910102	-0.0761203	0.381014	0.371244	0.00559371	0.192154	0.280252	0.324027	0.64323	0.57134	0.560939	0.788342	0.406464	-0.175698	0.0194074	-0.0673759	-0.228025	0.565801	0.0340671	0.162027	-0.0340614	0.515441	0.659878	0.614635	0.25227	-0.602537	-0.834218	0.279745	-0.118572	-0.221839	0.381047	0.186112	0.348921	0.410864	-0.261159	-0.232391	0.638892	0.697332	0.420711	0.398545	0.456608	0.742978	0.279548	0.0877403	-0.186235	-0.157178	-0.263794	-0.0607337	-0.154366
FLJ36031	0.611533	0.476791	-1.2358	0.0953523	0.556253	0.326822	0.399362	0.657213	-0.199366	-0.220451	0.375668	-0.210554	-0.488118	0.070364	-0.205293	1.33166	-0.586831	0.0613121	0.46554	0.0622614	-0.123399	-0.161428	0.521871	-0.959658	-0.342401	-0.714145	0.235359	0.301248	-0.188255	1.19415	0.0701202	-0.0736988	-0.647099	0.474235	0.704159	-0.574927	-0.462547	-0.423939	0.417075	-0.447544	0.577636	-0.673972	0.845393	0.562256	0.6964	-0.266345	-0.0496522	-0.387427	0.0671442
FBXO5	-0.734353	-0.855229	-0.623319	-0.875144	-2.77604	-1.08408	-0.39631	-0.972217	-0.800762	-0.510973	-0.959073	-0.967372	-0.763025	0.0589719	-0.268027	-1.00614	-1.12015	-1.32223	-0.988567	-0.487583	-0.772204	-0.86157	-0.923973	-1.00882	-1.51199	-0.396654	-0.800604	-0.382163	-0.571339	0.0282408	-0.679066	-0.751498	-0.315893	-0.626102	-0.889099	-0.613289	2.29164	-0.563259	-0.573518	-0.580606	-1.23902	-0.899645	-0.980694	-0.768812	-0.588733	-0.963478	-0.703077	-0.713301	-0.670304
FLJ11151	-0.121292	-1.14748	-0.028787	-0.174229	-0.0929408	-0.00529047	-0.127358	0.0388599	-0.389441	-0.301956	-0.213901	-0.150531	0.0746272	-0.425713	-0.426615	-0.144325	-0.181922	-0.295163	-0.0627875	-0.136687	-0.216593	-0.0306747	0.35658	-0.364749	0.0031916	0.0346195	0.0343154	-0.297866	0.0728186	0.205567	-0.589394	-0.291649	-0.47752	-0.298408	-0.39547	-0.372318	-0.398472	-0.35654	-0.104222	0.0195411	0.352085	-0.147945	0.0469045	-0.127481	-0.277908	-0.283579	-1.33792	-1.2902	-0.309924
NASP	-1.09566	-1.05124	-1.20222	-0.859898	-0.622435	-0.857062	-0.764406	-0.900797	-1.05077	-0.943146	-1.1354	-1.42608	-1.2525	-0.614857	-0.460783	-0.429052	-0.918077	-1.05752	-0.640054	-0.556196	-0.304489	-1.22959	-1.1776	-1.12872	-1.24863	-1.14606	-1.23407	-0.916615	-0.689703	0.328724	-0.360183	-0.987616	-0.437662	-0.609802	-0.521611	-0.632121	-0.498528	-0.354124	-0.896344	-1.03028	-1.23908	-0.947157	-1.10269	-0.574609	-0.480163	-0.676221	-0.845632	-0.931017	-0.857926
HNRPAB	0.369622	0.136489	-0.0494968	0.0390254	0.464264	0.488367	0.576115	0.532119	0.473027	0.626991	0.663929	0.0874964	0.377094	0.449222	0.826591	0.416343	0.18733	0.310097	0.178432	0.253775	0.53106	0.0700494	0.442005	0.475539	0.276657	0.0663974	-0.0340558	0.448526	-0.346374	-0.117729	-0.108729	-0.259247	-0.233175	-0.118308	0.114614	0.155223	0.215834	0.410276	0.110914	0.431032	0.48766	0.665808	0.620966	0.44269	0.375238	0.405281	0.411132	0.598989	0.401866
BRDT	-0.129785	0.312082	0.0740266	-0.703703	-1.04198	0.287501	-0.140593	0.388801	-0.390322	-0.0758236	0.265365	-0.359859	0.0794871	0.0982528	-0.120394	-0.565603	1.43814	0.224197	-0.0491076	0.0931608	-0.0199282	-0.205091	-0.394329	0.341763	-0.186494	0.271938	0.507441	0.0915272	0.437931	-0.410588	0.121556	0.237956	0.545916	0.37304	0.0935242	0.0560417	0.0707064	-0.124121	-0.299908	-0.363348	-0.0226351	0.212731	-0.0694673	0.0623836	-0.0449661	0.289525	0.427421	-0.0501419	0.643086
SPANXE	-3.40216	-6.89935	-3.1406	-1.94502	-0.973368	-0.215302	-5.56453	-3.56214	-3.65751	-2.09736	-1.49208	-7.2133	-6.21549	-3.81609	-4.93243	-5.83454	-3.41088	-6.51651	-2.55553	-4.65564	-2.41108	-6.12255	-5.17575	-5.50866	0.416493	-3.07123	0	0	-3.32976	0.120107	-1.23788	-2.20808	-3.38007	-1.40548	-7.41019	-5.16371	-4.34264	0.255756	-3.62068	-4.12683	-5.34103	-3.08789	1.5016	-5.11134	-5.1415	-1.43112	-3.45978	-3.39389	-7.19617
MCP	1.10277	1.12466	1.03538	0.511704	0.895521	0.922183	0.525169	0.773914	0.261572	0.501785	0.742358	-0.175584	0.140813	1.333	1.62081	0.974382	1.01791	0.640318	0.484754	0.976296	1.37786	0.357589	0.361817	1.37861	1.01038	0.554228	0.748788	1.21188	0.862782	0.737957	1.0115	0.716799	0.670296	1.19233	1.00657	1.03496	0.537803	1.06001	0.776675	0.462482	0.571532	0.378776	0.369126	0.974034	1.21448	1.24917	0.358102	0.741496	0.691796
PSMC6	-0.574188	0.260601	-0.589813	-0.479932	0.00103613	0.307612	-0.255479	0.0756701	0.340984	0.350377	0.817804	-0.155226	0.374408	0.65731	1.01197	-0.159958	0.255287	-0.315586	-0.216669	0.128736	0.559018	0.372815	0.828431	0.691459	0.429128	0.254498	0.534463	0.398197	-0.236617	-0.0226404	0.282393	-0.268921	-0.201519	0.213797	0.0531741	0.63457	-0.0882701	0.594938	-0.235165	0.178075	0.696894	0.573651	0.902903	0.701111	0.370346	0.677887	0.385109	0.953672	-0.358547
CLIC3	-0.29637	0.605496	0.0974553	-1.01678	1.01725	0.542406	0.190123	0.313423	0.0170058	-0.144039	-0.0627675	-0.104098	-0.614293	-0.238762	-0.0571098	1.35173	-0.151082	0.0239822	-0.235997	-0.219178	0.0108393	-0.686419	-1.2461	-0.193465	-1.02944	-0.0804857	-0.0648078	-0.450522	-0.139774	-2.80386	-0.452993	-0.0310699	0.719424	-0.692382	0.484418	-0.0322627	0.589748	-1.00373	-0.275644	-0.059539	0.0517867	0.174954	-0.836626	-0.0419822	-0.118847	-1.04981	-0.250787	-0.428295	0.458062
KLK3	1.65919	0.389245	1.70945	-0.212824	1.01639	0.289001	0.618612	-0.3872	0.588722	0.495896	0.0939205	-0.0869508	0.552723	0.592698	0.891819	0.690503	0.03475	2.1009	1.06888	1.06602	0.233092	-0.614424	0.255934	-1.3882	-0.55637	-0.0434872	-0.175632	-0.672666	2.23993	-1.52914	-0.373245	1.40209	0.783027	-0.841323	0.462522	-0.493256	0.732331	-0.816682	0.916366	0.817126	0.389658	0.549645	1.26977	-0.797367	-0.797424	-1.44645	0.760662	0.652265	1.26183
LUM	1.61798	-0.0736631	1.16439	2.08073	0.296545	0.474292	0.576398	1.52264	0.0309285	-0.767694	0.182972	0.393858	0.391989	-0.0917237	0.209654	0.796027	1.14071	1.77389	1.17912	1.65794	1.72323	1.44305	0.693175	2.40064	1.5011	-1.06957	-0.468128	0.169321	-2.26041	-0.806604	0.423562	-0.341285	0.0451046	0.240981	-0.800905	0.829591	-0.97727	0.110874	-0.70995	-0.471036	-0.213366	-0.675221	0.316522	0.381247	0.975887	0.132482	0.244222	0.46299	-1.03977
MSMB	0.0333571	0.150089	-0.162084	-0.307065	0.160034	-0.937866	-0.808019	-0.183002	-0.471427	-0.206177	-0.187732	-0.178142	0.284028	0.138775	0.172743	1.16392	-0.257629	0.145758	0.609605	-0.182838	-1.79623	-0.899917	-0.846402	-0.853885	-0.481788	-0.105311	-0.764996	-0.497162	0.374846	-0.547787	-0.0341499	-0.287605	0.215945	0.119543	-0.421146	-0.678891	0.242999	-0.510099	0.169946	0.169202	-0.20194	-0.548122	-0.208407	-0.225936	-0.63718	-0.983561	0.266382	-0.384689	0.213879
DLEU2	1.214	-0.474574	0.191569	-0.0215154	-0.940731	0.127393	0.00937542	0.0843135	-0.570774	-0.60951	-0.420278	-0.436743	-0.233833	-0.296901	-0.133533	-0.576127	-0.132383	-0.330915	0.332069	-0.092274	-0.185351	-0.156584	-0.391341	-0.44446	-0.0973048	-0.262443	0.0646365	-0.615649	-0.35524	0.17791	-0.663503	-0.20366	-0.617823	-0.785109	-0.665132	-0.373282	-0.726097	0.122816	-0.0421504	-0.0832204	0.0318338	-0.962127	0.178279	-0.261149	-0.0609661	-0.139973	-0.940829	-0.608945	-0.708041
GC20	-0.234475	0.0128157	0.119595	0.513312	-0.388337	-0.0140687	-0.16983	0.179854	-0.0751137	0.0289888	0.210543	0.0147002	-0.0364708	-0.101282	-0.137174	0.113053	0.237458	0.0455983	-0.315354	-0.285303	-0.0301091	0.48556	0.223442	0.556272	-0.457859	-0.275864	0.0831768	-0.247518	0.489387	0.431631	0.279159	-0.092987	-0.315351	0.203511	-0.0289272	0.334462	-0.952747	0.24729	-0.528924	-0.0271424	0.379991	-0.21306	0.143087	-0.124686	-0.402186	-0.253605	-0.162752	-0.446661	-0.4142
TIMM8A	0.0365	0.20484	0.535355	-0.726912	-0.0274243	0.108927	0.301358	-0.181091	-0.278342	-0.327825	-0.395471	-0.487081	-0.0456565	0.170767	0.30941	0.00215082	0.621402	-0.212835	-0.108556	0.0624971	-0.514222	-0.341764	-0.342799	-0.653141	-0.846528	0.0218179	-0.366559	-0.0523874	0.712878	0.217792	-0.218671	0.360365	0.0203508	-0.430597	-0.28522	0.380401	0.529915	0.0327573	0.105873	-0.275683	-0.212054	-0.151047	-0.356584	-0.721613	0.722853	-0.135264	0.527363	-0.313239	0.117582
COMMD8	0.39819	0.620203	0.438058	0.844021	0.68003	0.907138	-0.167746	0.43515	0.101287	0.580449	0.929735	-0.325275	0.234623	0.947246	0.608161	0.401109	0.507085	0.895685	0.601819	0.628141	0.383541	0.547991	0.496378	0.642922	0.574424	0.399297	0.740634	0.186293	0.449431	0.612113	0.457393	0.483245	0.38825	0.351116	0.487371	0.0694462	-0.627049	0.102617	0.384743	-0.0236204	0.593661	-0.31219	0.824143	1.09451	0.463361	0.306011	0.229572	0.0306018	0.0427385
MAPK8IP2	0.307922	1.35516	0.704144	-0.00210598	1.19714	-0.215484	0.266724	-0.579598	0.930975	0.717928	0.0214252	0.856708	0.484266	0.808113	-0.784558	0.732782	-0.367894	1.40145	1.34891	0.854938	-0.843154	0.00146838	0.526182	-1.02894	-0.850884	0.123249	-0.359546	-0.60017	0.740825	-1.6998	-0.390463	0.549814	0.977292	-0.512623	0.599047	-0.605058	0.435016	-0.718948	0.385203	0.635644	-0.194187	0.65357	-0.100653	-0.598034	-0.683182	-0.87903	0.981281	-0.602992	0.820786
COASY	-0.292196	0.497139	-0.396391	-0.522163	0.460215	0.191778	0.125104	-0.107371	0.160813	0.42899	0.32377	-0.102247	0.337523	0.0429503	-0.107669	0.707371	0.309322	-0.306153	0.604391	-0.0302592	-0.350472	-0.362353	0.258907	-0.961656	0.213522	0.384331	0.146382	-0.0271293	0.00433241	-0.289889	0.442757	0.169208	0.0244259	0.0760609	0.0734001	-0.369408	-0.122086	-0.509734	0.177384	0.134172	0.0481207	0.122796	0.0810496	0.217449	-0.0608569	-0.0225384	0.625812	0.409098	0.315091
BCL2L12	-0.238131	-0.547588	-0.105817	-0.0896379	-0.484791	-0.00251494	0.0954153	-0.198332	-0.204232	0.152447	-0.184156	0.0949159	0.198165	-0.425859	-0.443439	-0.328786	-0.131117	-0.511863	0.0401423	-0.104845	-0.0277993	-0.328849	-0.0350271	0.01256	-0.091454	0.387066	0.166927	-0.149718	0.0815807	-0.421837	-0.546932	-0.105375	0.078617	0.0109604	-0.247626	0.0833341	-0.877148	0.193924	-0.127387	0.0117935	-0.150613	-0.0551842	-0.288101	-0.0733154	-0.142744	-0.0309352	-0.215214	-0.25053	-0.364102
DIAPH3	-1.51806	-0.833536	-1.74148	-1.24942	-1.34059	-0.685994	-1.40798	-0.484769	-1.52267	-1.17289	-1.35547	-1.87556	-2.21684	-0.381262	-0.39101	-0.829058	-0.956135	-1.81687	-1.05475	-0.420215	-0.136004	-1.89627	-1.08423	0.0215394	-0.787056	-0.912444	-0.63886	-0.957126	-1.27025	-1.36912	-0.618899	-1.41663	-0.927943	-1.19778	-0.906282	-0.64601	-1.06005	-0.510617	-1.14016	-1.25111	-1.09188	-1.01126	-1.21273	-0.716685	-0.575578	-0.529963	-0.525791	-0.310719	-1.43127
GPATC3	0.575469	-0.165743	0.109091	0.0824558	0.275979	-0.0594732	-0.0867555	-0.469624	0.108333	0.533437	0.455698	0.299052	-0.0881428	0.240699	-0.360957	-0.292863	-0.473017	0.164872	0.32805	-0.210761	-0.532068	0.149502	0.538703	-0.535411	-0.451958	-0.245075	-0.50301	-0.202985	-0.0675937	-0.437979	-0.296856	-0.40887	0.129917	-0.666962	0.241261	-0.385012	0.465716	-0.243705	-0.117106	0.404052	0.198198	0.530516	-0.067444	-0.380626	-0.293088	-0.208527	-0.168408	-0.533165	0.339182
ABI3	1.38615	0.614951	2.21324	-0.508512	1.22683	1.12036	0.358558	0.613524	1.22225	0.702226	0.429746	1.64517	1.52006	-0.0362321	0.121964	0.640958	1.01026	1.56004	0.899229	0.787977	0.504128	0.792824	1.52296	0.877953	0.417936	0.274887	0.193698	0.344349	1.65525	-1.14908	0.678549	1.7743	1.21095	0.883787	0.655495	0.425307	1.26068	0.546654	1.35966	0.750609	0.770769	1.52324	0.963315	1.33018	0.574826	-0.0563467	0.690706	0.147465	1.99451
TLX2	0.0893882	0.0205169	-0.388923	1.79604	0.981568	0.753296	-0.950322	1.07256	-0.420223	-1.06792	1.12409	-0.051427	-0.679689	0.0704266	0.532571	0.181058	0.217567	-0.181742	0.165744	-0.0801219	0.421669	1.16457	0.933652	1.49806	0.513985	-0.332622	1.60964	0.5161	-0.412408	1.53443	0.683752	-0.366682	-0.356177	0.511185	0.173267	0.86222	0.0780688	0.412721	-0.0218471	-0.981959	0.981587	-0.951789	1.84456	0.707026	0.560052	1.3542	-0.165111	0.838746	-0.241262
SH3BGR	0.195309	0.42858	0.947839	-1.21035	0.745416	0.617559	-0.0792106	0.109227	0.597208	0.28438	0.249933	1.86025	-0.261625	0.536392	-0.463989	-0.0535981	-0.680741	2.3316	0.525423	0.0724598	-0.337908	1.37288	-0.015758	1.77783	-0.623307	0.135661	0.277702	-1.26612	0.496928	-1.23397	-0.153552	0.329506	0.820013	-0.479116	0.537652	0.00843069	0.255244	-0.396803	-0.140298	0.219561	0.177249	0.630657	-0.592089	-2.45139	-1.11526	-0.558203	0.461305	-0.547274	0.483679
GORASP2	0.36684	0.118557	0.0404125	0.213375	0.24434	0.161232	0.154677	0.338769	0.491986	0.28365	0.334027	-0.0661397	0.15382	0.17358	0.412626	0.153991	-0.0143959	0.0986617	0.123565	0.267573	0.381672	0.279419	0.22715	0.584108	0.212897	0.326236	0.511358	0.34038	0.361481	0.518273	0.45273	0.316882	0.319808	0.679536	0.0932353	0.20355	0.203505	0.46936	0.239983	0.333612	0.369064	0.275688	0.452353	0.467338	0.370974	0.649313	0.0523264	0.187749	0.234414
MGC12815	1.49914	0.517475	1.61402	1.29079	2.0733	0.206145	0.646824	0.660743	0.670284	0.463611	0.492133	0.63598	0.549457	0.180867	0.145575	1.9685	1.0325	1.97415	1.60733	1.32937	1.55954	1.0791	1.11263	1.1836	0.645376	0.296106	0.837827	1.67202	1.80399	0.0632613	0.840918	3.48645	2.16848	1.33365	0.562353	0.579812	0.800695	0.4534	0.942753	0.679092	1.5722	1.30233	1.60695	0.183604	0.288432	7.12608	1.24107	1.81108	1.99166
MRPL33	-0.0619332	0.338237	-0.0556847	0.292744	0.395314	0.131987	-0.214468	0.00403853	-0.0258873	-0.0608616	0.169078	0.249778	-0.152021	-0.340004	0.513877	0.21915	0.052783	-0.466579	-0.167004	0.175887	0.628638	0.475681	-0.098822	0.689504	0.175668	0.00104693	0.486111	0.0470376	-0.212792	0.228487	0.199071	0.0433085	0.0297168	0.151429	-0.523781	0.168664	0.255531	0.227568	0.0309459	-0.32584	0.00990767	0.139722	0.303779	-0.0157177	0.368351	0.502804	0.150728	0.213056	-0.364838
MRPS14	0.858146	0.306656	0.693991	0.451723	0.879029	0.249611	0.0418483	0.000519742	-0.0522274	-0.26833	-0.154065	-0.115059	-0.257238	0.25005	0.312175	1.53432	0.319539	0.58284	0.464643	0.49018	0.600656	0.111668	-0.176305	1.00959	0.176468	-0.00949005	-0.450241	0.39833	-0.194389	-0.774265	-0.309324	-0.00582553	-0.200694	-0.162433	-0.23683	-0.00938282	0.815141	0.53772	0.543875	-0.320181	-0.119574	0.0036853	0.315222	0.24226	0.135688	0.443934	0.227727	0.163908	0.0913125
VIP	2.47005	6.93858	2.66114	-2.19797	4.35191	-2.29835	2.36199	-8.43786	3.34393	4.15311	2.02512	3.87729	2.63651	2.31746	-0.349387	7.49643	1.92325	8.0257	6.26591	6.30944	-1.18922	2.36922	1.61067	2.75588	-5.37629	1.26361	-0.933911	-2.96617	5.97287	-9.41423	-5.83152	2.09738	6.01763	-4.72366	7.15736	-6.11858	6.43404	-5.43417	4.09533	2.76339	1.72161	2.63865	1.55435	-1.13389	-4.32913	-5.00594	4.59	-0.822347	6.15765
CASP8	-0.133014	0.17664	0.481399	0.113347	0.509887	-0.283922	0.53938	-0.108237	-0.426203	-0.157852	0.109364	0.155413	0.158125	1.01885	0.446213	1.41909	0.307399	0.199314	0.334601	0.321829	-0.196313	-0.0113596	-0.294876	-0.927961	-0.0946546	0.333692	-0.127358	1.09675	0.617626	0.257562	0.0275256	0.627479	-0.249879	-0.0691511	0.799775	-0.536881	0.908159	-0.058124	0.36976	0.098521	-0.155851	0.302759	0.547116	0.51068	1.28244	1.049	0.137833	-0.930502	-1.10085
C20orf30	0.355706	0.24289	0.125437	0.420983	0.313155	0.49358	0.00751163	0.328841	-0.104528	-0.221601	0.072386	-0.159412	-0.33721	0.38314	0.613362	0.0484108	0.203618	-0.165338	-0.00200335	0.182123	0.39306	0.313679	0.0872314	0.777911	0.802563	0.00908663	0.271473	0.658948	-0.0872516	0.283379	0.412955	0.0388766	0.0709912	0.336561	0.401269	0.662384	-0.384215	0.0549236	-0.626111	-0.467032	-0.0138231	-0.137353	0.0306803	0.858828	-0.336595	0.169123	-0.258957	-0.0594215	0.0620912
SDBCAG84	0.890134	1.2395	0.466531	0.309225	0.859204	0.241393	0.639119	0.559678	0.34463	0.576428	0.382222	0.386703	0.386901	0.656127	0.331165	0.805452	0.397175	0.632925	0.492371	0.603014	0.291147	0.0747917	-0.194717	0.110762	-0.0517611	0.59096	0.454567	0.259494	1.48279	1.06684	0.898267	1.31771	1.38125	0.829822	0.976479	0.620725	1.0694	0.408197	0.613034	0.248428	0.0949845	0.480048	0.0278248	0.477867	0.165157	0.538573	0.466948	0.156504	0.724947
LOC340351	1.56854	-0.0242764	3.46674	-0.0354975	0.10057	-0.563884	0.247294	-0.490667	0.00406651	-0.0999791	-0.193484	0.347019	0.380298	-0.0521745	-0.785761	0.846044	-1.53558	0.695324	0.608217	0.128487	-0.566741	-0.040216	0.154434	-0.303913	-0.865244	0.762781	-0.360524	-0.413782	2.72446	-0.90045	-1.92015	1.14057	1.68262	-1.50842	0.600434	-0.572727	0.622281	0.130862	0.360176	0.164547	0.0575334	0.0880533	-0.380437	0.0140817	-0.437723	-0.674369	0.102137	-1.0143	0.722319
DCPS	-0.554941	-0.473305	0.389248	0.28183	-0.933339	-0.407964	-0.0433063	-0.332238	-0.140218	-0.270709	-0.564977	0.0723892	-0.169731	-0.109387	-0.671256	-0.120281	-0.93143	-0.264051	-0.255837	-0.0328165	-0.439374	-0.151564	-0.633668	-0.754784	-1.04576	-0.263753	-0.792381	-0.567292	-0.19042	-1.20489	-0.661511	0.0810862	0.0327689	-0.132579	-0.194034	-0.50761	0.425188	0.157494	0.378653	-0.128422	-0.370904	-0.474623	-0.385439	0.139902	-0.236225	-0.175134	-0.234589	-0.669359	0.106584
GYPE	0.17462	0.406298	0.760545	-0.469771	-1.30493	-0.392402	-0.147882	-0.991422	-0.559379	0.0254189	-0.793909	-0.262659	-0.43361	0.403703	-1.09163	-0.147247	-1.0328	-0.747409	0.0388964	-0.0998565	-0.967062	-0.671332	-1.17966	-1.16509	-1.66497	0.188248	-0.217819	-1.46031	0.0607836	-1.30652	-1.0584	-0.383796	-0.191498	-1.88965	-0.310635	-1.06608	-0.0646646	-1.20603	-0.143835	-0.361547	-1.23405	-0.157197	-0.953098	-1.43526	-1.27392	-1.46906	-0.151184	-1.01444	-0.235925
UBE4A	0.608203	0.0486901	0.710215	-0.46084	0.499462	0.216589	0.0799016	-0.12537	0.252053	0.268796	-0.270196	-0.0208869	-0.14696	0.321278	-0.670556	1.0478	-0.350283	-0.266523	-0.134314	0.236875	-0.306095	-0.818833	-0.269338	-0.573972	-0.727003	0.299894	-0.085339	-0.660806	1.14994	-0.456896	-0.310637	0.265702	0.287938	-0.178386	0.499567	-0.611211	0.813365	-0.504215	0.403498	-0.0312789	-0.158316	-0.467266	0.0550671	-0.754299	-0.0722481	-1.02961	0.174291	-0.548233	0.296685
EXOSC1	-0.142303	-0.914506	-0.181338	0.0107185	-0.261285	-0.189442	-0.139103	0.0124949	-0.330642	-0.367067	-0.175448	-0.246518	-0.305239	-0.510014	-0.495357	-0.277885	-0.418111	-0.335543	-0.232053	-0.280825	-0.319961	-0.0352469	0.336315	-0.499278	-0.135569	-0.0871154	-0.0537949	-0.507836	0.137572	0.175267	-0.264086	-0.310445	-0.59849	-0.256492	-0.260124	-0.532043	-0.496046	-0.38121	0.0135585	0.0544085	0.399055	-0.159722	0.149946	-0.195002	-0.287223	-0.252211	-1.31044	-1.52313	-0.283973
FXR1	0.437353	-0.663771	-1.02518	0.510992	0.0382558	-0.152697	-1.55031	0.308572	-1.72217	-1.26938	0.44405	-1.21171	-1.6675	-1.19763	0.184318	0.904731	-0.505352	-0.473531	-0.979363	-0.499424	0.34089	-0.377197	-0.0939967	0.199899	0.383939	-1.58107	0.384061	0.0601797	-0.263283	0.0862207	0.188646	0.123363	0.317972	0.0238476	-0.388888	-0.0797216	-0.596754	0.0796778	-0.52044	-0.314997	-0.464158	-1.40616	0.275261	-0.109633	-0.0796621	-0.0888529	-1.00302	-0.019519	-0.321208
CLDN10	1.18143	1.50055	1.14316	0.359855	1.55649	0.394265	-0.0212259	-0.303476	0.0948183	0.287495	-0.050234	-0.033011	-0.781798	1.211	0.245855	1.63565	-0.194979	1.71664	1.24562	0.872369	0.0661595	-0.40266	-0.442851	0.343981	0.374875	0.201994	0.0844613	-0.287557	0.676543	-2.53587	-0.331755	0.164833	0.438563	-0.420815	1.64993	0.126067	0.820989	-0.064618	0.871074	0.161479	-0.420541	0.126101	-0.628843	0.0884268	-0.40414	-0.0141723	1.46322	0.139243	1.14831
PEX3	-0.195725	0.273477	0.249444	-0.393428	-0.452714	-0.0389602	-0.165009	-0.406914	-0.106546	-0.290356	-0.720574	-0.528782	-0.252037	-0.00151124	-0.358788	-0.123727	-0.351136	-0.466677	-0.392324	-0.418723	-0.601025	-0.525842	-0.386282	-0.488376	-0.406514	0.00877662	0.106943	-0.0571543	0.165959	-1.21868	0.0764854	0.116221	0.0243151	-0.0813291	-0.130631	-0.299839	-0.457161	-0.133027	-0.344075	-0.462371	-0.481027	-0.0163269	-1.02887	-0.40942	-0.4663	-0.268511	-0.100368	-0.846071	-0.0644173
FLJ10700	0.551437	0.209124	0.570182	-0.485547	0.557998	-0.00380942	0.621958	0.190999	0.600947	0.986405	0.463147	0.666521	0.473393	0.39362	-0.412287	0.482136	-0.294795	0.32244	0.458021	0.333392	0.178512	-0.0246176	-0.201832	-0.176123	-0.165629	0.5429	0.166395	-0.266775	0.791204	-0.079598	0.0053082	0.347249	0.287707	-0.236101	0.457589	-0.336816	0.312168	-0.457096	0.74575	0.79089	0.0112814	0.887148	0.301599	-0.342538	-0.366705	-0.271003	0.124297	-0.19308	0.546404
STK25	0.299276	0.153428	0.214664	-0.982124	0.182764	-0.854363	0.393175	-0.238159	0.103828	0.650714	0.0729649	0.438961	0.273283	0.400561	-0.0364484	0.201132	-0.181905	0.370207	0.166706	0.24394	-0.30174	-0.0679037	-0.331339	-0.454975	-0.542233	0.568532	0.167737	-0.0622747	0.614026	-0.0521229	-0.280804	0.0952367	0.36365	-0.572801	0.415329	-0.263501	-0.0869898	-0.53809	0.366884	0.180778	-0.340012	0.2631	-0.353976	-0.18586	8.39e-05	-0.0427639	-0.15894	-0.494596	0.260294
CEP1	-0.186728	0.522691	-0.541306	-0.655964	-0.604573	-0.268211	-0.00928305	0.21931	-0.0912844	-0.455446	-0.58811	-0.263959	-0.405609	-0.310713	0.264859	-0.0633673	-0.392526	-0.376486	-0.204537	-0.207308	-0.0785089	0.326609	-0.176341	0.0699131	-0.0935754	-0.0991395	0.294504	0.453631	0.291614	0.677954	0.0686797	0.0776569	-0.283415	0.238947	-0.36451	0.241195	-0.306391	0.0221018	0.117417	-0.0317914	-0.0380812	-0.221631	0.184439	0.180287	-0.250931	1.35837	-0.226228	0.535456	-0.353241
MCM2	-1.12605	-0.372695	-1.33131	-1.26236	-0.586406	-0.856608	-0.173224	-0.536424	-0.700733	-0.568682	-1.01472	-0.772074	-0.845497	-0.240841	-0.342259	-0.344334	-0.745702	-1.107	-0.614505	-0.595398	-0.615684	-0.990391	-0.950852	-1.39842	-1.05573	-0.41575	-0.755148	-0.228806	-0.380585	-0.249308	-0.236781	-0.332238	-0.263059	-0.333389	-0.941411	-0.543091	-0.49407	-0.563887	-0.614203	-0.532101	-0.82268	-0.498477	-0.752681	-0.243577	-0.245492	-0.746996	-0.552483	-0.57309	-0.461377
HLA-DPB1	4.30987	1.32818	4.72834	3.06624	4.01263	2.89775	2.51163	2.39564	3.03511	2.0163	2.0369	3.69825	3.01181	0.283785	0.163858	3.02153	2.17019	3.32148	1.23465	2.44508	2.35114	3.05199	3.21994	3.02182	0.479331	1.31198	1.85433	2.48178	2.38341	1.66696	1.85601	2.96396	2.98958	2.00507	1.31945	1.43705	3.31652	3.39861	2.24724	1.95937	1.97489	3.46215	3.09581	2.55876	2.25405	3.38675	1.97943	0.94075	2.5942
PHF13	0.0212084	0.391093	0.25349	-0.313988	-0.106191	-0.516913	0.399976	-0.488805	0.0425921	-0.122482	-0.822513	0.260808	-0.0347161	0.10612	-0.561632	0.621888	-0.335817	0.58802	0.0823824	-0.0101457	-0.741161	0.112618	-0.0949304	0.0643234	-0.223872	0.414494	-0.131401	-0.27599	0.0605618	-0.533979	-0.58931	0.283097	0.311725	-0.288712	0.413935	-0.435099	0.0521103	-0.408426	0.161927	-0.341356	-0.384283	-0.0148847	-0.556443	-0.0597922	-0.219241	-0.372204	0.252883	-0.142796	-0.485136
USMG5	-0.227276	0.50301	-0.472109	0.551178	0.358888	0.306596	0.2145	0.668143	0.553885	0.566391	1.139	0.0125758	-0.483486	-0.195684	-0.225671	-0.110489	-0.0160326	-0.221649	-0.0789995	-0.0798348	0.415709	0.59607	1.01822	0.605791	0.713776	0.100532	0.285773	0.276976	-0.438864	-0.0525235	0.153764	-0.296173	-0.387334	0.335107	-0.121741	-0.00873732	-0.300911	0.549518	0.0184351	0.428592	0.992296	0.143001	0.821663	0.0389258	0.0487029	0.515174	0.361303	0.299477	-0.511289
MGC14816	1.25588	1.0243	0.559231	-1.22842	0.781361	-0.774874	0.427629	-2.13102	0.454065	0.250492	-6.78014	0.258282	0.186381	0.620348	-2.21944	0.48863	-1.34543	0.379017	1.66874	0.308269	-2.10709	-2.27711	-6.72822	-1.07486	-5.44958	0.294089	-1.97026	-0.696386	0.685806	-1.00163	-0.452152	0.104718	0.406948	-0.813497	0.360859	-1.08921	-0.740111	-5.58762	0.5489	0.414491	-1.18602	0.773925	-1.03514	-1.05704	-1.77065	-1.93048	0.328032	-1.55636	-0.0783592
SCHIP1	-0.477485	0.142855	0.665791	0.0710263	-0.167106	0.278905	0.189486	-0.147251	0.514201	0.0695421	0.069964	1.17864	-0.185159	0.377753	-0.22167	-0.147325	-0.459216	1.50844	0.441109	0.347132	0.0324883	1.13112	0.816029	1.90016	0.213147	0.0044261	-0.0428315	-0.585413	-0.216948	-1.08079	-0.526633	-0.0840492	0.0445918	-0.410588	0.297778	-0.196365	0.0774024	-0.151277	0.285498	-0.00700905	0.338385	0.786385	0.509156	0.161607	-0.206239	-0.783162	0.0602727	-0.760657	-0.383134
RQCD1	0.274734	-0.0876073	0.79581	-0.492899	-0.738734	0.128484	0.167251	-0.29446	0.177146	-0.201355	-0.492703	-0.340282	0.341376	-0.125678	-0.303021	0.159536	0.107567	0.630963	0.170998	-0.0460618	-0.348947	-0.881115	-1.28721	-0.395227	-0.530357	0.245284	-0.316734	-0.339594	0.39101	-0.917675	-0.598451	0.0989792	0.443234	-0.928739	0.0848392	-0.414591	-0.122032	-0.811064	-0.271836	-0.501839	-0.591532	0.243139	-0.357478	-0.560445	0.0554968	-0.0289937	0.221059	-0.336891	0.815328
SEMG1	6.97953	0.771751	7.52989	-7.15885	4.08505	-6.55633	2.01511	-8.59452	3.64234	1.90964	0.137951	7.02112	1.72287	0.651634	-6.00641	3.20029	-5.931	4.44456	0.86065	0.283787	-7.86441	-0.357667	-0.62468	-0.330431	-5.88785	2.57806	-1.05673	-2.56613	3.24573	-10.2477	-6.19539	2.99818	6.9761	-5.95488	1.04396	-4.21493	1.13251	-5.89891	6.88768	6.69482	0.0641159	2.32446	-2.29697	-0.704878	-1.67341	-0.308319	6.19549	-6.62351	1.30679
TIMP1	1.82101	1.15626	1.87873	1.40825	1.47336	1.19509	1.20909	0.864669	-0.10533	-0.668305	-1.1094	-0.0536123	-0.341487	0.871155	1.05613	0.748282	0.357899	1.15955	1.37338	0.970649	0.922806	-0.264639	-0.813053	0.844945	1.11225	0.776994	0.358299	0.635517	0.140422	-0.372592	1.16322	1.56875	1.48105	1.48228	1.43316	1.13963	1.66206	1.0442	1.94614	-0.582756	-1.03694	-0.47045	-0.999606	-0.284761	-0.178683	-0.302732	0.52725	0.603269	0.843453
TMPIT	-0.173303	0.140996	-0.215356	-0.50722	0.186611	-0.337304	0.242719	-0.0441081	-0.333546	-0.255192	-0.247724	-0.419941	-0.0723204	-0.589306	-0.606907	-0.0840718	-0.507229	-0.404431	-0.0773364	-0.390478	-0.593469	-0.411807	-0.0843071	-0.371398	-0.069084	-0.255275	-0.303646	-0.481232	0.104335	0.198244	-0.0050089	0.222169	-0.0616548	0.14247	-0.419124	-0.518971	-0.38024	-0.257901	-0.13406	0.155629	0.0201591	-0.254535	0.283897	-0.144087	-0.275786	-0.315687	-0.675566	-1.05014	-0.324934
TGOLN2	1.44876	2.02368	1.82781	1.60126	1.8495	-0.00492617	1.4552	0.699191	0.481698	0.159179	-0.606033	1.04536	0.135599	0.588381	0.351902	1.89235	0.00520555	1.04856	1.54635	1.43917	0.821648	0.328887	-0.264968	0.423606	0.412848	0.863781	0.522579	1.11048	0.245575	-0.321524	-0.0410608	0.69081	0.582143	0.23495	1.19466	0.137718	1.1381	0.261372	1.89993	0.522	-0.536625	0.799856	0.110482	0.264084	0.395134	0.982733	0.428062	0.177737	1.57557
TNNT1	0.690488	0.488499	0.624124	0.0895509	3.69406	-0.446579	0.680493	-0.160058	0.45313	0.362288	0.678286	0.65837	1.11607	1.80951	0.196375	1.46665	-1.40442	2.33454	1.89372	1.3739	-0.667198	0.88695	0.0724978	0.878603	-6.14317	0.909929	0.448313	-0.0760324	0.173339	1.0954	-0.905091	0.479397	0.62351	-1.14991	-0.144939	0.0710179	0.849953	0.320179	-0.0436685	-0.113376	-0.153301	0.641922	0.882225	-0.34698	0.0626904	0.689733	0.80804	-0.190807	0.86216
DKFZp547E052	0.0437347	-1.24296	-0.0603519	0.0952969	-0.337442	-0.144977	0.00381389	0.0441038	-0.468434	-0.31891	-0.258082	-0.251539	-0.0697944	-0.56383	-0.414107	-0.317798	-0.356191	-0.410818	-0.266902	-0.263563	-0.231089	-0.0328819	0.217745	-0.259348	-0.0632941	-0.262751	0.0286149	-0.231094	0.229182	0.457131	-0.122535	-0.252049	-0.187421	-0.210671	-0.344285	-0.366934	-0.440905	-0.21703	-0.16003	-0.00105626	0.304691	-0.0642707	0.160339	-0.141033	-0.312609	-0.282279	-1.53207	-1.66208	-0.308362
MTHFD1L	-0.699275	0.231456	-0.321618	-0.529944	-0.496204	-0.620479	-0.220955	-0.113965	-0.427671	-0.676154	-1.07829	-0.484283	-0.570925	-0.641958	-0.724458	-0.0627617	-0.288105	-0.247702	-0.56195	0.073414	-0.105191	-0.764376	-0.881028	-0.49283	-0.560861	0.0516078	0.129705	-0.204147	-0.357044	-0.462741	-0.0446914	-0.0346199	-0.0069498	0.194962	-0.113645	-0.226713	-0.193742	-0.343565	-0.0914705	-0.403732	-0.725319	-0.563777	-0.888228	-0.610739	0.293179	0.140664	0.444535	0.332398	-0.234633
MGC15619	-0.149997	0.366377	0.321386	0.378686	0.252493	0.441935	0.358733	0.513982	0.130873	0.3081	0.575039	-0.129914	0.241731	-0.0180808	-0.0701063	0.364984	0.559339	-0.112955	0.0100331	0.349692	0.426242	0.107253	0.394931	0.289424	0.23507	-0.442221	-0.425148	0.530833	0.154979	0.222752	0.294524	0.0586708	0.182236	-0.0969401	0.443999	0.614575	0.0387317	0.399755	0.131833	0.352235	0.547818	0.374476	0.471431	0.19162	0.229799	0.0772075	0.545783	0.715566	0.234334
PLCG2	0.0839427	-0.093231	-0.32124	0.419827	0.00501609	-0.180425	-0.289762	0.195654	0.310162	-0.0915469	0.37667	0.12352	0.956839	-0.205238	-0.288519	0.198847	-0.74473	-0.185223	0.0449304	0.0097632	0.273865	0.372786	0.112092	-0.231361	-0.592184	-0.175823	0.175254	0.396945	-0.424995	1.30852	-0.425663	-0.13488	-0.552354	-0.223591	-0.163871	-0.372062	-0.131599	0.404496	0.0532128	0.257972	0.563135	0.0628788	7.9219	2.2392	-0.259471	0.0375837	0.639995	0.0941823	-0.229729
DHRSX	1.206	0.914265	1.0042	0.791802	1.2369	0.55489	0.380563	0.903907	0.639139	0.390931	0.943059	0.373201	1.15721	0.620539	0.692885	0.682227	0.169579	1.36942	1.16071	0.599334	0.933373	1.00715	0.19754	1.72924	1.67201	0.510252	0.87437	1.5691	0.513529	1.17473	0.200727	0.551389	-0.101444	0.701265	0.879913	0.380542	0.737794	1.09228	0.272851	0.369764	0.712596	0.0916942	2.41745	3.76572	0.543173	1.45736	1.30827	0.877647	-0.295623
CRHR1	-0.402851	-0.259666	-0.363778	-0.0138886	-0.533095	-0.278975	-0.526775	-0.35068	0.0094401	-0.668064	-0.177814	0.0813285	-0.134389	-0.0210895	0.0182823	-0.54829	-0.338603	-0.0807697	-0.374254	-0.284867	-0.0844217	0.123634	-0.0553462	-0.0786884	-0.473645	-0.460091	0.0619379	-0.0420006	-0.323267	-0.0676256	1.33388	-0.256506	-0.285971	-0.107435	-0.235607	-0.0238388	-0.381729	-0.0540774	-0.413083	-0.304517	0.0643566	-0.69793	0.0193865	-0.18147	-0.171976	0.181255	0.0364294	-0.214588	-0.260455
LOC90580	1.50582	0.285657	2.05441	1.79448	1.44454	1.67627	1.28039	1.3302	1.88359	2.01939	1.95883	1.95143	1.76857	0.948929	0.912464	0.726547	0.915745	1.15932	1.4454	1.36306	1.43107	1.85722	1.66921	1.0518	1.48655	0.539139	0.468836	1.89075	1.37378	1.1776	2.382	1.4485	1.34899	1.1721	0.84362	0.851018	1.13025	1.16229	1.54263	1.82533	1.75775	2.08323	2.3439	1.60254	0.803407	0.963127	0.895919	1.33069	1.70626
RPL27A	0.0073443	0.522699	-0.364382	-0.352508	-0.394947	-0.191084	-0.205024	0.0570209	-0.277171	-0.338787	-0.270986	-0.338684	-0.217682	-0.0797113	-0.0478594	-0.132937	0.10432	-0.143858	0.0640574	-0.103996	-0.0226383	-0.31722	-0.0326227	-0.428432	-0.21769	0.00315275	-0.00124271	-0.104237	0.179624	0.209836	0.182602	0.224755	0.0111598	0.107766	-0.0114904	-0.107872	-0.267982	-0.46419	-0.373887	-0.273821	-0.17229	-0.538775	-0.14305	-0.121315	-0.197342	-0.120163	0.246831	0.544835	-0.155119
TEAD2	1.7444	0.737141	0.909535	0.438187	0.799006	-0.384796	0.634278	0.278467	0.0594443	-0.0977228	-0.0689346	1.09172	-0.0703567	-0.063687	-0.0636426	0.869299	-0.107015	0.88951	-0.0846628	0.373927	0.537401	0.407709	-0.6891	1.38096	0.465699	0.464596	0.250899	-0.41354	-0.998901	0.668883	0.416661	0.419678	0.366424	0.246459	0.281346	-0.419293	-0.901231	-0.757702	0.247206	-0.208417	-0.536168	0.693921	-0.426758	0.20338	0.199668	-0.439923	0.150448	0.264004	-0.134608
C18orf43	0.219786	0.21057	-0.102197	-0.444249	0.814133	-0.595551	0.209501	0.373183	0.181947	-0.166643	0.430055	-0.193097	0.130894	0.172081	-0.213628	0.130045	-0.965627	0.296063	0.515042	0.0146758	-0.320748	0.216993	-1.21159	-0.853478	-5.433	0.0653719	0.527463	0.141235	0.154724	1.19108	-0.0873805	0.302658	0.394454	-0.289125	-0.142437	-0.396437	0.188839	-0.54581	-0.392044	-0.139281	-0.390357	-0.123184	-0.786601	0.971091	-0.191922	-0.484343	0.257007	-0.282847	-0.300482
RPS19	0.430767	0.607814	-0.533648	0.530596	0.356958	0.0316394	-0.200853	0.68684	-0.228274	-0.419043	0.363454	-0.231618	-0.453019	-0.133015	0.166018	0.171087	-0.597071	0.21383	0.315348	-0.162253	0.711634	0.415423	-0.0424731	0.218164	0.876699	0.205004	0.759162	1.00655	0.0894194	1.36054	1.08889	-0.0703734	-0.453811	0.712877	0.263644	0.131256	-0.265014	0.34035	-0.00638526	-0.172387	0.418031	-0.376999	1.36932	0.627699	0.8496	0.591421	0.519128	1.04075	-0.43439
HDAC4	6.50932	7.02659	7.1302	-3.26147	0.681058	-1.50311	2.25591	-2.17799	7.01531	4.01485	-1.09145	1.42135	3.12946	0.615136	-6.17565	1.29694	-6.621	6.81012	6.62096	4.69015	-0.898377	-3.36755	-5.95703	-7.11418	-6.08688	1.42636	-7.40396	-5.65561	6.30396	-4.21534	-5.9149	1.25247	2.26862	-5.47325	1.22742	-6.75919	2.0311	-3.27675	1.35055	3.02962	-7.46367	3.42867	-1.25477	-1.53871	-5.97597	-5.53036	0.953903	-0.367158	1.78576
CXorf34	0.171862	-1.00227	-0.00186995	-0.0499475	-0.175463	-0.113584	0.0141958	0.0589555	-0.250568	-0.209416	-0.212326	-0.0388553	0.0330665	-0.401067	-0.332491	-0.0733442	-0.252242	-0.180961	-0.0010295	-0.136628	-0.151182	0.0538079	0.238264	-0.292301	0.0277192	0.00472072	0.0374666	-0.200298	0.233797	0.251584	0.117821	0.021283	0.00299948	0.122489	-0.298563	-0.389601	-0.41215	-0.245278	0.072715	0.162504	0.359887	0.0140848	-0.00169533	-0.0898364	-0.14949	0.0284409	-1.44097	-1.5037	-0.252289
MGC15875	0.592996	0.294314	0.616046	0.422317	0.702635	-0.298785	0.14696	0.34411	1.13998	1.50934	1.34347	0.990304	1.3313	0.263814	-0.0130214	0.675823	-0.337688	0.517997	0.597462	0.166235	0.120055	0.698999	1.29806	0.0700225	0.489413	0.311948	0.627196	-0.0784285	0.693935	-0.128491	-0.291267	0.126109	0.267156	-0.0697474	0.63223	0.383695	0.991043	0.589644	0.985231	1.38025	1.42328	1.32014	0.7169	0.239783	0.0700295	-0.80836	-0.0525935	-0.618591	0.251444
LOC149603	0.384301	-0.454987	-0.0982433	0.169124	-0.039646	-0.189313	0.368341	0.434277	-0.356357	-0.0562169	-0.176512	-0.159857	-0.392881	-0.309537	-0.477258	-0.470845	-0.646118	-0.452798	-0.549127	-0.115042	0.171344	-0.163593	-0.425308	-0.108436	-0.15986	-0.463654	-0.541531	-0.248587	-0.139382	0.0760346	0.0761312	-0.225193	-0.0735251	-0.133421	-0.266025	-0.0989911	-0.100109	-0.187209	0.225085	-1.05703	-0.402106	-0.157499	-0.360725	-0.71949	-0.30319	-0.142747	-0.320123	-0.202352	-0.668304
SH3GLB2	0.219527	0.231789	-0.749426	0.246333	0.473955	-0.118353	0.0537742	0.20508	0.258856	0.460807	0.421038	0.13554	0.0534152	0.428783	0.211263	0.835191	-0.671182	-0.0793466	0.00467623	0.203906	0.534572	-0.0184691	0.215674	0.220018	0.310015	0.316647	0.234629	0.83574	-0.0165103	0.059437	0.87611	-0.164099	-0.283544	0.485463	0.183075	0.0417781	-0.421501	0.113157	0.252431	-0.198948	0.230709	0.397271	0.572212	0.632068	-0.275536	0.558112	0.394555	0.432042	-0.28591
BANP	0.432947	0.413961	0.488656	-0.243625	0.472135	-0.225513	0.190733	0.0384573	0.196786	0.129082	0.329701	0.575733	0.378669	0.186939	-0.434801	0.657147	-0.866947	-0.106072	0.323598	0.127067	-0.22361	-0.0592792	-0.191512	-0.265714	-0.0896618	0.356696	0.299301	-0.210316	1.31809	-1.08638	-0.370503	0.352975	0.204999	-0.397348	0.418111	-0.131975	0.639849	-0.283484	0.0292312	0.0856262	-0.0704477	0.67566	-1.04876	-0.461067	-0.619798	-0.822421	0.251166	-0.450398	0.58469
PAPD4	-0.490156	0.296671	-0.102687	-1.16651	-0.293382	-0.264078	0.129077	-0.438552	0.120412	-0.159768	0.0540302	-0.125251	0.0207862	-0.240961	-0.248485	0.0911207	-0.166625	-0.245143	-0.236114	-0.242451	-0.182213	-0.148448	0.295939	0.353744	-0.0306772	-0.230125	-0.470208	0.0302832	0.0706949	-0.570037	-0.0999012	-0.341074	0.0243756	-0.10381	0.0595401	-0.000916278	-0.550454	-0.294117	-0.159748	-0.399423	0.196482	0.310342	0.199275	-0.212373	-0.0157241	-0.229249	0.204699	0.0818807	-0.171372
PCGF5	0.411558	0.0401272	0.530158	-0.405548	0.489543	-0.310546	0.346634	-0.206259	0.422412	0.790935	0.435666	0.190887	0.42636	0.0539583	-0.609604	0.0231631	-0.438733	-0.487984	-0.0962162	0.0649006	-0.0141522	-0.301803	0.408835	-0.363307	0.0790832	0.189952	-0.0423709	0.262138	0.269043	-0.537743	-0.355546	-0.0315695	0.141534	-0.000486426	0.604373	0.227288	0.540153	-0.181854	0.498975	-2.00766	-0.0243851	1.20231	-0.0109398	0.328715	0.0194498	-0.189748	0.397966	0.285481	0.554332
TNFSF5IP1	-0.464347	-0.117965	-1.00314	-0.496846	-0.0828999	0.0038595	-0.0638827	0.156617	0.238419	0.385195	0.452819	0.0823878	0.198546	0.230197	0.231744	0.118294	-0.3708	-0.0302533	-0.165199	-0.192987	0.0383978	0.34582	0.579269	0.107876	-0.0610261	0.391853	0.476803	0.715056	-0.00247664	-0.0827598	-0.0197094	0.00010776	-0.0177317	0.648831	-0.0165483	0.0593227	-1.02414	-0.119414	-0.384254	-0.187119	0.258272	-0.229247	0.101311	0.776838	-0.0449601	0.706886	0.254786	0.397868	-0.0536626
NKAP	-0.28411	0.401027	-0.432348	-0.152294	-0.00958256	0.0448403	-0.423969	0.089185	-0.260466	-0.42623	-0.135658	-0.405173	-0.406266	-0.188474	0.231687	-0.0060294	0.0515244	-0.487668	-0.363186	-0.578431	0.00685857	-0.0477412	-0.129063	0.183442	0.200414	-0.72864	-0.443992	1.05971	-0.436227	-0.170238	0.391771	-0.0122975	-0.0434453	0.618153	0.202317	0.309097	-0.1508	0.432593	-0.257536	-0.29572	0.123531	-0.20083	-0.114902	-0.0645858	0.121784	0.603112	0.100871	0.439073	0.0573201
PHIP	-0.29806	-0.336677	-0.0249493	-0.313149	-0.663634	-0.791589	0.10801	0.285741	-0.302885	-0.436217	-0.416409	0.0897019	-0.428311	-0.348534	-0.26321	-0.249636	-0.842175	-0.176269	-0.00779836	-0.143315	-0.141341	0.142479	-0.138875	-0.0961756	-0.27085	0.249314	0.362635	-0.216741	0.0170313	-0.108969	0.137213	0.326407	0.0173313	0.768091	-0.26861	-0.698663	-0.63743	-0.295181	-0.113806	-0.0150036	-0.0414134	-0.413081	-0.20144	-0.0490107	-0.0485159	-0.371146	-0.748193	-1.00749	-0.278699
C7orf19	0.1078	-0.997362	-0.184522	-0.292455	-0.0576157	-0.277115	-0.134198	-0.150703	-0.300162	-0.336143	-0.642776	0.0721352	0.367701	-0.460289	-0.887494	-0.213825	-0.659786	-0.369259	-0.176908	-0.121803	-0.368159	-0.183823	0.108786	-0.485758	-0.228608	0.057584	-0.265369	-0.664884	0.213603	0.0923836	-0.588118	-0.13349	-0.618453	-0.169513	-0.204706	-0.506137	-0.471027	-0.603643	0.159167	0.534917	0.0987409	0.191095	0.182347	-0.147078	-0.315546	-0.428963	-1.4853	-1.77578	-0.198486
RGS19	0.0743495	0.292034	-0.366203	-0.405084	-0.6105	-0.246015	-0.386346	-0.00916255	-0.547947	-0.552373	-0.555592	-0.485861	-0.7639	0.178966	0.244818	-0.248539	-0.0152038	-0.524452	-0.401357	-0.0672217	-0.0692719	-0.34509	-0.349437	-0.0393222	-0.117968	0.481384	0.401802	0.559053	0.096493	0.261178	0.508766	0.245614	0.191345	0.610213	0.225356	0.197458	-0.398888	0.120299	-0.450293	-0.460804	-0.331639	-0.304386	-0.359265	-0.00774739	0.0853907	0.554083	0.0181779	0.25505	-0.0881437
FLJ35390	-0.435387	0.891086	1.50901	1.30899	0.546071	0.0585073	-0.517475	0.543606	0.357401	0.53415	1.43266	-0.0302772	0.619664	0.113941	-0.137469	0.793322	0.738805	-0.92342	-0.0683291	0.399068	0.414115	0.922328	1.39246	-0.755763	0.286457	-0.717498	0.565011	0.90288	-0.775509	0.0434463	-0.0443745	-1.18379	-1.06425	-0.252608	0.00979608	0.706216	0.00900191	0.846048	-0.246812	0.313249	1.30143	-0.350524	0.680435	0.481732	-0.214979	0.226605	1.28233	0.858233	0.680289
NDST1	1.17419	0.189995	1.03587	0.0246029	1.31531	-0.267881	0.16974	-0.254026	0.0400355	-0.0778978	0.468489	0.311081	0.405178	0.818912	-0.632127	0.515272	-1.01642	0.799984	0.63734	0.302804	-0.605756	0.206715	0.351619	-0.395239	-0.216731	0.135853	0.00614881	-0.403577	0.949707	-5.2062	-0.469209	0.37314	0.902789	-0.694879	0.59617	-0.112092	0.75617	-0.208152	0.411802	0.431072	-0.0631777	0.464683	-0.89246	-0.649503	-0.246716	-1.11891	0.415355	-0.871836	0.395892
DNAJC5	0.0295635	-0.431657	-0.263549	0.0404938	0.614441	0.25328	0.172158	0.295985	0.0415948	0.377695	0.528152	-0.0399938	0.330746	-0.0490189	-0.158073	0.0805981	-0.312286	-0.367262	0.00205263	-0.0444077	0.0277844	0.0601134	0.47508	0.139605	0.264369	-0.078756	0.348314	0.0166568	-0.100374	-0.528987	-0.0647572	-0.393234	-0.260564	-0.402048	-0.0377303	-0.12204	0.316154	0.409441	0.192185	-0.0612752	0.33111	0.505281	-0.0388706	0.0521552	0.192211	0.497112	-0.595886	-0.765259	-0.159698
MLSTD2	0.514788	0.700744	-0.118482	0.720815	0.216223	-0.0945472	0.154986	-0.135883	0.583766	0.292899	-0.101843	-0.28989	0.221006	0.465696	-0.262616	0.952919	-0.368383	0.368803	0.198279	0.363885	0.10806	-0.322793	0.0583852	-0.838712	-0.241134	-0.143527	-0.396658	-0.240795	0.2974	-1.05065	-0.12863	0.111757	-0.0678511	-0.697657	0.325568	-0.0532423	-0.165417	-1.12577	-0.100413	0.289518	-0.0820778	0.311535	-0.292606	-0.348066	0.0377715	-0.412065	0.695242	-0.0355239	0.258808
DDX1	-0.595728	-0.217559	-0.195668	0.417692	-0.292282	-0.124602	-0.47447	-0.0685628	-0.200162	-0.333509	0.0428484	0.0613198	-0.370812	-0.220653	0.0154402	-0.260168	-0.329373	-0.428	-0.32643	-0.268672	0.101489	0.191288	0.0515833	0.114773	0.163496	0.230419	0.491546	0.423509	-0.694141	0.00447375	0.130874	-0.198277	-0.266364	-0.0363083	-0.293287	0.196435	-0.00344563	0.21728	-0.174071	-0.17952	0.240887	-0.145143	-0.0548858	0.321839	0.407524	0.428613	-0.353164	-0.0545116	-0.134873
ANAPC2	0.426669	0.0515317	0.118274	-0.130238	0.659656	-0.637315	0.187641	-0.133526	0.0667897	0.204604	0.046226	0.221073	0.106115	0.405943	-0.448772	0.849163	-0.478823	0.261871	0.269265	0.0617581	-0.483705	0.127205	-0.197345	-1.0663	-0.606131	-0.0886316	-0.213921	-0.604898	0.701221	-0.400068	-0.428377	0.262103	0.223764	-0.361251	0.0452338	-0.694133	-0.0812095	-0.946746	0.275007	0.916027	-0.0501625	0.241825	-0.660069	-0.425735	-0.340544	-0.445118	0.0828792	-0.76842	-0.0154517
FLJ32855	0.0837697	0.698549	-0.176055	0.230707	1.11968	0.602712	0.270006	0.315838	0.382405	0.245291	0.359922	0.220967	0.337299	0.112572	0.414281	0.638067	0.344922	0.336898	0.274587	0.363124	0.428795	-0.434693	0.969848	0.710082	0.547894	0.302985	0.790636	1.25773	-0.00263499	0.185135	-0.227751	0.697764	0.26229	1.12262	0.715904	0.1809	0.288996	1.13353	0.252485	0.48745	0.537054	0.509195	0.953538	1.40944	-0.00745123	1.28973	0.465531	0.34131	0.466977
ERAL1	-0.194215	0.92213	-0.0738721	-0.273992	0.29061	-0.273637	0.203254	-0.17319	-0.0374318	0.223583	-0.283879	0.0183331	0.00406159	-0.11598	-0.362516	0.68023	0.0124228	-0.0448332	-0.0719594	0.146179	-0.0706198	-0.358042	-0.240233	-0.882954	-0.660144	0.111261	-0.279546	-0.172383	0.228352	-0.762379	-0.349821	0.383622	0.326538	-0.204732	0.510018	-0.0568425	0.0186426	-0.619331	0.348014	-0.0172848	-0.646815	0.138043	-0.233792	-0.317064	-0.106674	-0.32946	0.180061	-0.101898	0.514265
SMPD3	1.89535	0.298025	0.999416	0.272182	1.55164	0.518616	0.0525446	0.457839	1.716	2.17082	2.02736	1.03735	1.0726	0.693103	0.978689	0.0977476	0.385587	0.740575	1.6347	0.396453	0.319291	1.20214	2.3727	1.17351	1.83809	0.846424	1.06912	1.14296	1.72835	-0.394804	0.667223	1.00535	1.06143	0.374725	0.397333	0.264862	0.881201	-0.202156	0.363156	1.9539	2.21481	1.92695	1.63985	0.78336	0.208547	1.3285	0.648277	0.448781	0.221199
COMMD1	0.193809	0.246787	0.271846	0.166273	0.529805	-0.567671	-0.300388	0.0361569	0.365003	0.201613	0.268061	0.400984	-0.012758	-0.329407	-0.117777	0.240541	-0.392744	0.146764	-0.464579	-0.15141	0.172883	0.16492	0.40973	0.0889362	0.281424	-0.138269	0.121116	1.98781	-0.269731	-1.40608	0.0498774	0.495376	0.625111	0.552769	-0.340032	-0.291622	0.0654942	-0.112655	-0.188992	-0.800441	0.288202	0.335436	0.0982083	-0.218044	-0.227478	0.0921644	-0.0343256	0.226228	-0.684905
STATIP1	-1.45407	-0.87873	-0.535001	1.76052	-1.2552	-1.09752	-0.935456	-0.329778	-1.1308	-1.23288	-1.02087	-0.924141	-1.11812	-1.20462	-1.10987	-1.13767	-1.10408	-1.28835	-1.39827	-1.14669	-0.556132	-0.569218	-0.427784	-0.233598	-0.7127	-0.797761	-0.372386	-0.204917	-0.743641	-0.825952	-0.392342	-0.807095	-0.734991	-0.217983	-1.56468	-1.24005	-0.986985	-0.389634	-0.948909	-0.937587	-0.590467	-0.918454	-0.869839	-1.44858	-0.399304	-0.467925	-0.90806	-0.608903	-0.98325
HPCAL1	0.567809	-0.528914	0.166415	0.0292537	0.149777	0.1761	0.0675823	0.172412	0.0939368	0.269676	0.302698	0.0547708	-0.0786983	-0.0819796	-0.0807827	-0.410376	-0.704792	-0.0439263	0.0530044	-0.010811	0.202239	-0.207161	-0.00905703	0.119747	0.198389	0.842072	0.880845	-0.259434	-0.253264	-0.554664	-0.0564981	-0.189484	-0.249073	-0.223488	-0.317777	-0.118257	0.0841522	-0.125346	0.00409132	-0.0317399	-0.0139683	0.447512	0.125127	-0.201039	0.0152059	-0.205076	0.186212	0.342535	-0.252018
PCTK3	-0.0016376	0.119558	-0.190919	0.224337	1.25592	-0.119799	-0.769277	0.849124	-0.616038	-0.490825	0.450911	-0.457473	-0.678245	0.990023	0.495692	-0.293439	-0.628481	-0.216479	1.37357	0.216982	1.11136	-0.216754	0.593623	-0.768807	1.17437	-0.742141	0.505356	0.344147	1.23192	-0.00769663	0.0232333	0.359579	-0.0402078	0.90198	-0.240712	0.868741	0.222399	-0.265952	0.0584914	1.00749	0.0158067	-0.873511	-0.578059	-0.613636	-0.686323	0.166103	0.270097	0.367953	0.0400732
FLJ14166	0.687733	-0.91834	0.249149	-0.0644046	0.0791832	-0.447741	0.280572	-0.0441159	0.328991	0.481877	0.353392	0.742306	0.241817	0.107803	0.0656627	0.0414163	-0.492576	0.961042	-0.158225	-0.0817325	-0.251061	0.459889	-0.119726	0.279103	-0.0507253	0.0741434	-0.0380055	-0.0832571	0.527009	0.63008	0.178146	0.250957	0.209961	0.0634067	-0.571428	0.24172	0.375615	-0.31686	0.0927704	0.0305593	-0.107689	-0.216836	-0.171296	-0.345605	-0.650213	-0.233765	-0.0264234	-0.25877	-0.415572
MRPL13	-0.126589	1.32874	-0.471631	0.177765	0.0659679	0.0804145	-0.202048	0.128353	0.0237758	0.181264	0.384195	-0.183793	-0.138228	0.116388	0.486198	0.552814	0.266828	-0.310228	-0.219916	-0.498441	-0.17059	-0.0249476	-0.0410528	0.0237476	0.256206	0.480038	0.552105	0.83081	-0.198839	0.459787	0.39606	0.170375	0.00611426	0.60777	0.0969514	0.280646	0.419728	0.748153	-0.196853	0.371571	0.12245	-0.703935	0.167332	0.215376	0.100642	0.568935	0.134333	0.429406	0.249658
LASS4	0.717139	-0.0578258	0.763545	0.621258	0.372708	-0.437912	-0.161835	-0.264848	-0.371504	-0.706698	-0.542266	0.041903	-0.733902	-0.99007	-0.583852	-0.200133	-1.03867	-0.527622	0.016535	-0.960591	-1.23458	0.220366	-0.505676	-0.457343	-0.0825492	-0.325909	-0.460021	-1.09513	-0.726143	-2.89406	-0.898015	-0.44018	-0.39495	-0.851704	-0.731738	-0.603928	0.244591	-0.467232	0.876584	-0.33074	-0.639939	-0.663631	-0.0978652	-2.23524	-1.6584	-0.792146	-0.977234	-0.0471677	-0.61578
LOC113230	-0.511134	-0.439286	-0.831849	0.824361	0.566537	-0.258701	-1.47541	0.881377	-0.772078	-0.984267	0.842788	-2.02168	-0.931949	-0.875869	0.617992	0.56274	-0.471121	-0.0845968	-0.531229	-0.562072	0.0736204	0.929327	0.356033	-0.0507665	0.0747152	-1.61474	0.86732	-0.123936	-0.243771	1.36007	0.411845	-1.16039	-1.23467	-0.0780927	-0.500874	0.151124	-0.725636	-0.0634169	-0.514018	-0.0927248	0.50947	-1.3048	0.813098	-0.0790304	0.304363	0.0387158	0.0697618	1.46101	-0.033333
AD-020	0.0550032	-0.227055	-0.0549608	-0.14841	0.11849	-0.200144	-0.0655181	-0.0366296	-0.0594546	0.0493344	-0.197197	-0.139545	-0.116062	-0.455751	-0.47228	0.153473	-0.523126	-0.134627	-0.00659229	-0.0821151	-0.340876	-0.0594634	0.122695	-0.328745	-0.0489612	0.100646	-0.0684517	-0.128631	0.479465	0.104694	-0.171074	-0.182893	-0.00515121	-0.0771694	0.0269978	-0.603812	-0.26824	-0.21624	0.198697	0.153603	0.290486	-0.0112917	0.514019	-0.147458	-0.0735511	0.0259393	-1.01646	-1.16616	0.0804552
MGC29463	0.291961	0.0999915	0.543724	-0.117032	-0.0223397	-0.864371	-0.666539	0.276004	-0.285848	-0.4655	0.557689	-0.167579	-0.184168	0.442241	-0.590552	0.683265	-1.28679	-0.186944	-0.219834	-0.037097	-0.302626	0.673202	-0.162197	-0.430629	-0.152587	-0.338212	-0.0375078	-0.555509	0.247358	-9.858	-0.519568	-0.367418	0.294027	-0.17976	0.147942	-0.750372	0.383346	0.0417896	-0.164225	-0.328472	-0.244391	-0.382717	-0.684351	-1.01932	-0.38297	-0.55345	-0.101412	0.83418	-0.157464
MEG3	-0.252748	-0.333521	-0.35883	0.574659	-0.056169	-0.299103	0.0276964	0.0359137	0.0781978	-0.277343	0.0360891	0.22249	-0.355578	-0.320813	-0.351395	0.16326	-0.380065	0.210087	-0.111991	0.116018	-0.100858	-0.0199759	0.10121	0.030464	-0.336665	-0.600213	0.0642131	-0.504886	0.430562	0.696909	0.468915	0.499067	0.615116	0.50523	0.00435219	0.024941	-0.239794	-0.261952	-0.157449	0.377015	0.0486315	-0.573451	-0.128142	-0.315156	-0.12332	-0.15847	0.398165	-0.0548242	-0.49129
CDC42EP1	1.12629	-0.0520228	1.03583	1.68315	1.24439	0.743915	-0.544303	0.956258	-0.415532	0.139185	1.12474	0.00808991	-0.381344	-0.042931	0.0410931	0.971018	0.293428	0.463015	0.287265	-0.0849146	0.194869	0.742537	0.189492	0.146839	0.647093	-0.607245	0.728463	-0.0100858	1.15874	0.94032	0.764094	0.215067	0.0217987	0.303798	-0.0279909	-1.03597	-0.0576011	-0.344378	0.940992	0.755555	0.936613	-0.291738	0.307056	-0.171724	1.12544	0.224893	0.910371	1.13147	0.602109
PSMB2	-2.33746	-2.02462	-2.04639	-0.378764	-1.67511	-0.792889	-1.62219	0.195994	-1.39186	-1.72728	-0.477945	-0.397367	-1.03026	-0.8089	-0.970653	-1.48544	-0.364965	-0.0235965	-1.21215	-0.475988	-0.656215	0.42628	0.229024	0.122144	-0.40662	-1.85615	-0.512828	-1.20739	-2.12133	-0.486272	-0.977433	-2.56172	-2.67258	-0.439112	-1.67217	-0.917152	-2.03167	-0.686713	-1.40561	-1.02344	-0.531769	-1.22385	-0.205285	-0.749251	-0.527106	-1.04388	-2.42575	-1.7515	-1.79886
FLJ21963	-1.58965	-0.525592	0.819529	1.15114	-0.653604	-0.495682	-0.809563	-1.09304	-0.738634	-1.08417	-1.43684	-1.0244	-0.969068	-0.818373	-1.66783	-1.61361	-2.8566	-2.06387	-0.698197	-0.803913	-1.38712	-0.850689	-1.47581	-0.989948	-0.354982	-0.627086	-0.600093	0.159804	-1.70232	-1.65526	1.16445	0.0561933	0.471714	0.190211	-0.719301	-1.9221	0.00888141	0.590127	-0.474055	-0.0154891	-1.48386	-0.488563	-1.22685	-2.40248	-2.13306	-1.43541	-1.10522	-3.1887	-0.847122
RGS10	-0.0804703	0.749925	-0.124057	0.136206	0.0439371	-0.228711	-0.459141	-0.0688921	0.186562	-0.12616	0.135528	1.13004	0.249682	-0.927603	-0.868244	0.250314	-0.0142771	0.570931	-0.68433	-0.197358	-0.052741	1.17825	0.765354	0.99471	0.0174763	-0.612462	-0.341798	0.0984826	-0.38022	-1.24313	0.432551	0.53255	0.171167	0.636311	-0.503864	-0.400002	-0.490988	-0.0615889	-0.286396	0.53175	0.0668352	-1.0251	0.43834	-0.142419	0.0829178	0.0411191	-0.264784	-0.0871961	-0.582057
MGC16703	-0.187552	-0.957362	-0.159407	-0.413311	-0.0916152	-0.286269	-0.0850966	-0.206531	-0.416088	-0.343936	-0.462762	-0.105922	0.109977	-0.520322	-0.495648	-0.0439836	-0.440982	-0.16043	-0.240162	-0.27608	-0.201207	-0.189485	0.105037	-0.410608	-0.175858	-0.190643	-0.287083	-0.648282	0.208489	0.0450352	-0.391418	-0.24392	-0.305389	-0.129626	-0.195974	-0.346585	-0.663739	-0.606635	0.00601678	0.178158	0.131873	-0.246937	-0.139609	-0.232399	-0.323339	-0.352306	-1.49488	-1.36824	-0.286226
GAL	-2.17161	0.5401	-2.18346	-0.826942	0.38772	-0.440497	-1.16123	-1.19184	-0.165771	-0.781421	-0.526107	-0.38003	-1.13199	0.268821	-0.258396	0.484601	-0.507611	-0.292993	0.134494	0.0903492	-0.421423	-0.58772	-1.19456	-0.634297	0.149232	-0.302044	-0.27247	-0.0601497	-1.96468	-1.44136	-0.887215	-1.95203	-1.6704	-0.237052	0.0947721	-0.594763	-0.884927	-0.509274	0.587779	-1.92674	-1.34584	-0.334859	-1.13045	-0.0435405	0.321786	-0.149464	0.26253	0.0207445	-0.419391
TGFB1	0.0906469	0.104752	0.216078	1.45503	0.843693	0.25188	0.457313	0.57695	1.68821	2.0246	1.6698	0.881435	1.17053	0.284768	0.502236	1.31774	0.600388	0.416824	0.3716	0.670397	0.869212	1.38664	0.778068	1.87828	1.72035	-0.0739072	0.473202	0.982359	-0.267086	1.1694	1.30097	-0.262726	0.0467075	0.601394	0.995628	1.02221	-0.224551	0.874776	0.568967	1.74946	1.72578	1.88641	1.80971	1.42408	0.767501	0.590713	1.09345	0.818814	-0.143356
NRAS	-1.31221	0.00573103	-1.22083	-0.162466	-0.175359	0.0585695	-1.33973	-0.59054	-1.41595	-1.28764	-0.386784	-2.00322	-0.577857	-0.913142	0.133584	-0.375122	-0.842285	-0.50325	0.223125	-0.162187	-0.389582	-0.808293	-0.479816	-0.221399	-0.326466	-1.40236	-0.550775	-0.247875	-1.03268	0.0448196	1.61228	-1.85827	-0.0652561	0.520127	-0.711258	0.297629	-2.08329	0.687309	-0.467583	-1.41524	-0.743059	-1.52893	-0.685846	-0.445391	-0.244031	0.3517	-0.215065	-0.110116	-1.34256
LRP1	0.653286	-0.473883	0.678276	2.2322	1.70725	-0.0407274	-0.987496	1.28692	-1.14971	-1.29499	1.48235	-0.527638	-0.860449	0.791847	0.127983	2.43616	-0.915067	5.03037	4.04815	-0.0194246	-0.086482	1.62589	1.08356	0.979522	0.312182	-0.111788	1.98264	0.0537646	-0.0742654	0.948474	0.438413	5.36036	-0.391129	0.439234	0.0544814	0.41723	0.130377	-0.446714	2.919	0.602898	1.15499	-1.39183	0.919758	0.870118	5.89639	0.89617	-0.70124	0.541041	-4.35462
FAS	-0.87789	0.0527836	0.0805952	0.938534	0.503212	-0.125495	1.08739	0.798976	0.275073	0.297337	0.747979	0.204041	-0.151644	0.242831	-0.0854727	0.812035	-0.407516	0.313302	-0.117585	-0.192823	0.147161	0.563445	0.417506	0.662754	0.624452	-0.0554754	0.310697	0.391864	-0.714838	-1.07211	0.428968	-0.285072	0.0144912	0.106737	-0.132959	0.117177	0.213857	0.14174	0.62931	-0.427453	0.509549	-0.344905	-0.157846	0.85758	1.36848	0.6313	0.580621	0.553222	0.13689
RXRB	-0.812905	-0.370468	-1.00564	-0.155963	0.0337362	-0.211689	-0.0391889	-0.0791761	-0.256122	-0.0148357	0.00316775	0.17897	-0.170479	-0.93281	-0.325852	0.0705849	-0.820417	-0.473154	-0.635381	0.488609	-0.262615	0.0709294	0.159581	-0.316099	0.278652	0.0962998	-0.0978198	-0.0355311	-0.293336	-0.129371	0.479198	-0.922798	-0.690313	0.284733	-0.145408	-0.181588	-0.764601	0.22338	-0.111615	0.767601	0.114473	0.287094	-0.523878	0.269962	0.00593055	0.0795296	-0.643932	-1.10469	-0.480441
MCF2	0.330678	0.413882	-0.501775	0.0265566	0.832993	0.263539	0.343868	0.1635	0.130159	0.332174	0.41234	-0.125208	-0.00675324	-0.0227912	-0.0157585	0.482015	-0.394473	0.212413	-0.189085	0.0527612	0.0268798	0.364385	0.390679	0.782472	0.491083	0.390688	0.038623	0.23015	0.013813	-0.170794	0.17724	-0.35154	-0.460136	0.289792	-0.00440181	-0.00747093	-0.126125	0.231596	-0.333457	0.888134	0.092785	0.249804	-0.291344	0.180054	0.315128	0.572772	0.207326	0.0116866	0.075729
GPLD1	0.240465	-0.331232	-0.153443	0.000507401	0.607619	-0.271508	-0.413382	0.181154	-0.783014	-0.834768	-0.191281	-0.595192	-0.436899	-0.886812	-0.286906	-0.148533	-0.433634	-0.969894	-0.720193	-0.520902	0.0487451	-0.222567	0.697103	0.667371	0.57745	-0.218912	0.424982	1.5814	-0.259643	-0.68555	0.63855	0.205412	-0.925504	0.164469	-0.0798361	-0.294995	-0.258606	0.415377	-0.154879	0.38471	0.231213	-0.420078	-0.276073	0.337483	0.255725	0.257531	-0.900056	-0.695758	-1.05183
PF4	-1.07232	-0.855356	-0.979307	0.316983	0.669454	0.0460866	-0.869909	1.02437	-0.214887	0.00703132	1.03669	-0.613898	-0.479749	-0.180232	-0.163488	0.734325	-1.032	-0.438729	-0.777549	-0.396637	0.404437	0.562704	1.41158	0.755152	0.978917	-0.65009	0.924452	0.982962	-0.790853	-0.578748	2.07376	-1.64061	-2.46957	1.10252	-0.864098	-0.0492915	-0.728514	0.825231	-0.239044	-2.95498	0.692654	-0.354974	2.01949	2.07346	0.442347	0.474801	-0.402297	0.230972	-1.21657
MYCBP	-0.546621	-0.765718	-1.77674	0.863239	-0.651428	0.492531	-0.500359	0.950942	-1.34547	-1.30514	0.670884	-1.62598	-1.38713	-0.105753	1.07443	-0.124048	-0.341983	-0.754167	-0.30894	-0.672137	0.463063	0.261762	0.300388	-0.36801	0.707748	-0.363676	0.960327	0.565807	0.0571912	1.29813	1.68194	-0.277584	-0.278377	0.0916805	-0.477452	0.349149	-0.360522	1.1294	-0.772682	-1.48798	0.405872	-1.50647	0.245859	0.577503	0.587569	-0.248721	-0.64255	0.23875	-0.412739
JUN	-0.374973	-0.507137	-0.911454	1.40741	0.627665	0.0927718	0.373756	0.233438	-0.393256	0.0949409	3.1885	0.0303627	-0.114159	0.0450159	0.108099	-0.105481	-0.595243	-0.216614	-0.869055	-0.315382	0.69727	-0.123939	-0.273385	0.601469	0.60426	0.455829	0.0112466	0.912856	-0.350239	0.668479	0.96945	-0.251977	-0.252854	0.967128	-0.271666	0.843398	-0.437609	1.05185	-0.326607	-0.610815	-0.256465	-0.515529	-0.211312	0.36135	0.215153	0.409599	-0.608406	0.355609	-0.916501
ABL1	0.156215	-0.0174871	-1.38599	1.35746	0.0287122	-0.184567	0.126597	0.161611	-0.120914	-0.0922594	0.184364	0.62418	0.20291	-0.849672	1.12931	0.448205	-0.495858	-0.529779	-1.06429	-0.0910054	1.2313	0.604937	0.113534	0.605335	1.77166	-0.318229	0.0687585	0.994979	-2.20038	-0.553108	0.766876	-0.740588	-1.91501	1.40548	-0.923374	-0.0860649	-1.15044	0.159263	-0.452525	0.185215	-0.0636652	0.0130061	0.929135	0.70899	1.51506	0.479301	-1.33281	1.43624	-1.04245
TFAP2C	-3.05323	-0.399561	-1.31989	-0.578469	-0.673949	-0.522449	-0.066888	0.0185277	-0.549332	-0.556073	-0.503876	-0.51602	-0.910537	-2.40262	-0.316467	-0.518172	-1.95442	-1.45055	-2.08099	-1.03999	-0.14266	-0.149123	-0.332562	-0.132763	-0.744374	-0.930344	-0.363085	-1.1196	-2.07118	0.58184	-0.238554	-1.46879	-1.97679	-0.0353792	-1.97209	-1.10116	-1.3288	0.116018	-0.55231	-1.02908	-1.09392	-0.333303	-0.830837	-1.07722	-0.0969317	-1.08415	-1.5066	0.267054	-3.12842
GRIK3	0.225082	0.0398349	-1.78652	-1.77918	1.03954	-0.842256	0.659634	-0.435195	0.451289	0.642097	-0.0790953	0.354473	0.517994	2.46365	-0.521514	1.90983	-1.62743	-0.417253	0.0962782	-0.110669	0.359092	-0.41045	-1.40997	0.763011	1.03827	0.585498	-0.0303756	0.0324169	-0.0801152	0.657187	0.278451	-1.15305	1.19982	0.298543	0.595965	-0.0922137	-0.174642	-5.03518	0.077193	0.588009	-0.384681	0.59895	-0.796121	0.208922	0.278618	0.515502	-0.293941	-0.210533	-0.655864
DCTD	-0.807797	-0.200456	-1.10202	0.643543	0.4778	-0.181225	-0.297805	-0.0851012	-0.51731	-0.0604601	0.24915	-0.329355	-0.261432	-1.62732	0.189166	0.209491	-0.438889	-0.837905	-0.6365	-0.72407	-0.155004	0.35685	0.0813078	0.385565	0.79545	-0.293765	0.455975	1.06315	-1.14508	-0.0350485	0.255415	-0.799332	-0.569349	0.219294	-0.612329	-0.171977	-0.808269	0.571624	0.0242369	-0.13319	-0.0801115	-0.344555	0.396033	0.00825241	1.65532	1.23271	-0.254587	0.219808	-0.681766
FDFT1	-1.1677	-0.186757	-0.487707	-0.309546	-0.490353	-0.356932	-0.0759973	6.34e-05	-0.203133	-0.159174	-0.188672	-0.568887	-0.240234	-0.10413	0.0107876	0.0321745	0.132416	-0.772543	-0.539605	0.0241512	-0.0160871	-0.536795	-0.318161	-0.854364	-0.507447	-1.27178	-1.3588	-0.385312	-0.401423	-0.463358	-0.3972	-0.488527	-0.558316	-0.425145	-0.500657	-0.348197	-0.957851	-0.763904	0.0471355	-0.159448	-0.214349	-0.134758	-0.232799	-0.170184	0.172193	-1.02412	0.0441738	0.241966	-1.04778
RB1	0.16454	-0.744636	-1.2332	-0.298562	-0.249117	-0.119439	-0.469831	-0.179719	-0.599914	-0.535957	-0.242346	-0.554966	-0.599454	-1.00098	-0.302247	-0.671742	-0.686904	-0.773349	-0.400422	-0.785096	-0.239902	0.00413762	-0.343152	0.350643	0.27695	0.0478096	0.159909	-0.216712	-0.879897	-0.789754	0.0383954	-0.725858	-0.612551	-0.024971	-0.857123	-0.533686	-0.681608	0.0618197	-0.682875	-0.857532	-0.319752	-0.302419	-0.228108	-0.025612	0.210348	-0.14381	-0.342011	-0.0323372	-0.869915
ABR	0.919126	0.262835	0.223431	0.155339	0.846054	0.71007	0.932562	0.380142	1.1538	1.71339	1.34011	1.01697	1.58548	0.705503	0.421486	0.834848	0.406732	1.12224	1.03452	0.63543	0.130991	0.940358	1.15255	0.505576	0.689618	1.57944	1.09741	0.655498	1.04323	0.428895	0.390751	0.72942	0.767015	0.308255	1.04233	0.51171	0.142451	-0.0843871	0.511447	1.21477	1.01519	1.11561	1.04898	1.11532	0.291957	1.33252	0.628147	-0.00567185	1.06441
TNC	-1.7326	-1.29208	-2.40551	-0.635053	-0.879555	-1.00775	-0.690224	-1.59489	-0.689371	-1.03749	-1.22973	-0.537154	-0.88566	-2.11557	-0.884879	-0.611193	-1.28262	0.196685	-0.460553	-0.68636	-0.638309	0.126265	-0.624954	1.32131	0.275873	-0.850258	-1.27441	-1.94594	-1.40947	-1.23153	-0.394802	-1.43936	-1.47189	-0.798276	-1.13208	-1.23603	-1.56004	-0.435341	-0.790062	-3.61353	-1.60444	-0.542532	-0.538159	-1.13757	-0.747271	-0.984536	-1.58811	-1.52965	-2.60577
PRKCD	-0.480796	-0.111429	-0.420113	1.24977	0.642158	0.753831	0.868723	0.814401	0.854834	1.14971	2.18074	1.16717	1.51866	0.411374	0.915451	0.885522	0.245953	0.0882941	-0.810813	-0.271047	1.27241	0.918016	1.1974	2.24839	1.99511	-0.256981	0.790129	1.31988	0.175606	1.88768	1.35828	-0.611196	-0.59548	1.32778	0.254205	1.00614	-0.338533	3.0081	0.17295	-0.788824	1.01603	0.615578	1.22263	3.78793	1.4493	1.15293	0.393139	0.744785	-0.808564
PPP2R5C	-0.499289	-0.0547787	-0.983064	0.501901	-0.352609	0.675002	-1.01335	-0.41644	-0.991009	-0.227927	-0.118277	-1.0343	-0.758341	-0.191518	-0.0890735	-0.505354	0.415024	0.0346474	-1.05903	-0.421036	0.377933	-0.291254	-0.266496	0.138137	-0.413835	-0.938302	-0.19601	0.589555	-0.484984	0.498618	1.14274	-0.328091	-0.375778	0.611243	-0.870336	0.43671	-0.729453	0.821776	-0.866034	-0.611308	-0.193736	-0.973022	-0.16271	-0.1102	0.0932419	0.228029	-0.122749	0.134767	-0.323154
CFLAR	-0.011705	-0.0279151	-0.483416	0.538414	0.804858	0.456977	0.104781	0.115408	0.0900171	0.175852	0.528769	0.159508	0.176805	-0.383433	-0.086959	0.395045	0.00296433	-0.890124	-0.199577	0.0103466	0.519506	-0.301332	0.488592	2.15711	1.40814	0.0219091	0.306658	0.690448	-0.246962	-0.0833666	1.13025	-0.350907	-0.409026	0.781485	-0.073068	0.102898	-1.60788	0.95585	0.290348	0.628705	0.764019	0.206414	0.694583	0.197398	0.458888	1.01164	0.172458	0.342062	-0.182051
GSTM4	-0.0328545	-0.896278	-0.872118	0.314054	0.151897	0.231203	-0.0882566	-0.197164	0.1561	0.607004	0.861425	0.539034	0.505948	-0.884195	0.616488	0.593658	-0.465212	-0.27352	-0.197912	-0.728481	0.290923	0.525199	0.474061	0.512381	0.326563	0.669469	0.6358	1.29285	0.692273	1.11417	0.928949	-0.27566	-0.0700303	1.09716	-1.08762	-0.464826	-1.34653	-0.22264	-0.57148	0.258184	0.441595	0.00191791	1.05285	0.371717	-0.132206	0.292981	-0.143463	0.880125	-0.384998
FGR	-0.953722	-0.821363	0.478453	1.21609	0.299612	-0.183004	-0.9458	-0.111634	0.464567	0.792297	1.62004	0.816947	0.473172	-0.0587693	0.352949	0.0420911	-0.636386	-0.637744	-1.72892	-0.906811	0.344596	1.30399	1.10371	1.13753	0.431122	-0.554182	0.0491078	2.01114	-0.952112	-0.522642	0.606461	-1.72178	-1.99531	0.476674	-0.32463	0.102619	-0.125352	5.01418	-0.0661085	0.755444	1.24782	0.946277	0.624055	0.936772	0.207101	0.371505	-0.460629	0.0669903	-1.47758
DUSP2	-0.419259	-0.633555	-0.751043	-0.395555	0.309901	-0.0348064	-0.000914447	-0.0190472	0.145442	0.172695	0.0638906	-0.159002	0.0384767	-0.615247	-0.408658	0.067628	-0.527226	-0.384726	0.0227838	-0.344219	-0.21486	-0.0676601	0.348966	-0.134656	0.124985	-0.152558	0.00708425	-0.00267283	-0.279023	0.0708162	0.801727	-0.315196	-0.0371501	0.071607	-0.205727	-0.270532	-0.693006	0.0643267	-0.0687058	-11.6774	0.159741	0.256045	0.477	-0.0806473	-0.28522	-0.135313	-0.99152	-1.11586	-0.462766
TAF4	0.0342286	-0.368216	0.319792	0.62522	1.46274	0.583921	0.0522391	0.296573	0.453568	0.0118982	1.04986	-0.231954	0.0479516	0.0572428	0.0851217	1.25801	-0.642317	-0.218172	-0.220609	0.271043	0.934081	0.192107	0.406559	1.96431	1.39957	-0.0906368	0.794017	2.07991	-1.03143	1.5387	1.66396	-0.400635	-0.473768	1.26683	0.19998	0.555031	-0.630853	1.61084	0.0249286	-0.23859	0.422189	-0.142357	1.30191	5.89239	1.31021	0.411138	-0.115141	0.464702	-0.242095
SERPINB2	-2.49801	-1.44966	-0.267402	-1.51228	-0.799	-1.15828	-0.869773	-1.5757	-0.866444	-1.02178	-1.45116	-1.88596	-1.32096	-0.937775	-1.70077	-1.25582	-1.97326	-2.5159	-1.83013	-1.55534	-1.27457	-1.6767	-2.26338	-1.89334	-1.49341	-0.988951	-1.26827	-1.02363	-1.33451	-1.85805	-1.21617	-1.77743	-0.953948	-1.14391	-1.60428	-1.71384	-1.60213	-2.11183	-1.64156	-1.2071	-2.22946	-0.889889	-1.0513	-1.07604	-1.38082	-1.802	-1.56316	-1.2397	-1.88428
PDHB	-1.38361	-0.0889915	-0.840126	0.378494	-0.017192	0.1027	0.0626071	0.24213	-0.0176692	0.114609	0.68865	-0.12747	-0.399477	-0.852963	0.41414	0.3872	-1.07792	-0.183633	-1.53696	0.507106	0.676949	0.68598	0.263591	0.937393	1.33627	-0.508298	0.120741	0.454161	-1.09086	0.00114529	0.336855	-1.15582	-1.46792	0.450781	-0.822244	-0.0467809	-0.849247	0.786144	0.0389653	-0.190367	0.165697	-0.141836	0.816997	0.939667	1.22461	1.36058	-0.499783	2.03906	-1.18256
CASP10	0.23069	0.683823	4.16448	3.40096	-0.351219	-0.354954	-1.05204	-1.87243	-1.40409	-1.10099	-1.37901	-1.91458	-1.64288	-1.81944	-1.1529	-0.856694	-3.11873	-2.61632	-2.16792	-1.71852	-1.63596	-1.84333	-2.14601	-1.94942	-1.67772	-0.514132	-0.0250859	2.7045	1.37187	1.65012	-2.86386	-2.67816	-4.86117	-2.82758	-1.9142	-0.518569	2.84913	3.13036	2.40724	-0.910828	-1.83102	-1.75645	-1.77023	-2.40219	-1.91235	-2.26665	-1.80543	-1.14371	2.22941
PRKAR1A	-1.09194	-0.832233	-0.235305	0.333502	-0.702002	-0.398145	-0.450281	-0.174895	-0.599212	-0.653454	-0.369582	-0.178617	-0.337338	-0.55006	-0.358588	-0.394215	-0.476258	-0.393477	-0.803453	-0.358461	0.19633	0.205892	-0.15059	0.85362	0.173301	-0.481281	-0.280985	0.144451	-0.684471	-0.213177	0.0833856	-0.596955	-0.782497	-0.270561	-0.728463	-0.189958	-0.619302	0.249836	-0.564031	-0.496359	-0.159154	-0.443609	-0.389757	0.0513352	0.236864	-0.157367	-0.682961	-0.170898	-0.775402
EPS8	0.0330642	0.255283	-0.398331	-0.237613	0.0784301	-0.256913	-0.240895	-0.0341018	-0.107559	-0.282997	-0.267262	-0.187958	-0.303775	-0.706456	-0.173347	-0.0711837	-0.235579	-0.557023	-0.215347	-0.168926	-0.0463089	-0.0914401	-0.164261	0.0766532	-0.197793	-0.223947	-0.140371	0.442267	-0.310366	-0.0470883	0.217092	0.0494114	-0.0868664	0.579665	-0.0590871	0.567058	-0.857975	-0.0964968	-0.317114	-0.614039	-0.0906694	-0.406229	-0.119151	0.022584	-0.154927	-0.0194291	-0.0246752	0.0180101	-0.123395
TP53I3	0.119099	0.396305	0.0436365	0.180503	0.34545	-0.33202	0.292652	-0.323752	1.18389	1.81772	1.38781	0.680413	1.54373	0.0339259	0.0192699	0.395022	-0.057168	0.0923022	0.296448	0.694365	-0.136268	0.350081	1.37018	-0.159313	0.0935364	0.52474	0.17058	-0.164749	0.462759	-0.285175	0.211538	0.52543	0.43923	0.48374	0.277756	-0.177045	0.203815	-0.278422	0.272779	0.92207	0.901006	1.48719	0.95423	0.681862	0.253324	-0.00149909	0.799844	0.461802	0.358652
CPS1	-1.2137	-0.376623	0.519264	2.21934	-0.286289	-0.437467	-1.82725	-2.02522	-1.79729	-1.21217	-1.84827	-2.26737	-2.16983	-2.16208	-0.110976	-0.354152	-1.31418	-1.13575	-0.846563	-1.32484	-0.304375	-1.40492	-2.07171	0.0359292	0.773881	-2.09957	-1.57422	0.87244	-0.361518	0.0565175	-0.682944	-1.80502	-0.572973	-0.120102	-1.32421	-0.635939	-0.306496	1.2033	-0.654125	-2.19297	-1.95748	-1.47865	-1.61391	0.19143	0.345114	-0.622842	-0.326309	0.124838	-1.8926
SOX4	1.18339	-0.0801202	0.952294	1.30739	0.556345	-0.0699022	0.996043	0.818152	-0.57854	0.0155101	0.102551	-0.174352	-0.388049	0.0478322	0.277064	0.645826	-0.402442	0.113662	-0.293895	0.418894	0.406375	-0.0973313	-0.107785	0.955151	0.375089	0.696051	0.656974	0.524354	0.467735	-0.175487	0.706139	-0.149044	0.189214	0.683859	0.101508	0.0322332	-0.76813	0.712344	0.260074	-0.37678	-0.13351	-0.135636	-0.805687	-0.203936	0.582544	0.857014	0.0323918	0.398133	-0.30825
MAD1L1	0.0376971	-0.312256	0.0113728	-0.467165	0.0440752	-0.379162	0.133002	-0.539842	-0.303443	-0.0470306	-0.412366	0.113901	-0.105494	-0.345409	-0.504162	0.16381	-0.96272	-0.267505	-0.154819	-0.298117	-0.474402	-0.563472	-0.675335	-0.764796	-0.798663	0.40163	-0.116025	-0.234712	-0.413436	-0.878049	-0.656121	-0.213143	-0.0529832	-0.611467	-0.413654	-0.895179	-0.568622	-0.65261	-0.426786	0.00101565	-0.742283	-0.166516	-0.821698	-0.629133	-0.982575	-0.102894	0.00108312	-0.162513	-0.220263
CAMKK2	0.366222	0.0925373	0.213811	0.353842	-0.559591	0.272979	-0.10801	-0.235529	0.217546	0.205003	0.209324	0.210006	0.229621	0.0650748	0.688086	-2.1173	0.757512	0.339933	0.465753	-0.0489446	-0.231528	0.160359	-0.0257661	0.306401	0.350499	-0.525493	-0.0227152	-0.0184656	0.45454	-0.163347	0.035917	0.433304	0.244909	0.160946	0.321402	0.157771	0.491862	0.82715	-0.159088	0.114019	0.0930256	0.0779076	0.070552	0.315186	0.0120705	0.376429	0.393582	0.512829	0.452469
PSMD11	-0.453959	0.219216	-0.255427	-0.166144	0.281404	-0.210945	0.0995484	0.197622	0.0440025	-0.00384462	-0.0214876	-0.128534	0.149134	0.00422402	-0.276549	0.408238	0.239068	-0.282336	0.212764	0.306856	0.107862	-0.0892938	0.062259	0.0836015	0.133529	-0.0267854	-0.110433	0.328873	-0.123249	-0.189417	0.0100224	0.0181274	0.101929	0.283479	0.0911549	-0.10917	0.260144	0.0712568	0.184694	-0.268671	-0.0366849	0.188147	0.0314571	0.0923579	0.133749	-0.14753	-0.135073	-0.250802	0.440178
HSPA9B	-0.00350671	0.128011	0.0706936	0.150709	-0.397498	0.107216	-0.489757	0.00929465	-0.808538	-0.992516	-0.220679	-0.959034	-1.02785	-0.113334	0.116124	0.18094	0.0904555	-0.108434	-0.479723	-0.0939714	-0.0489777	-0.103863	-0.355568	0.295331	0.193359	-0.946926	-0.259625	0.23679	-0.556436	0.512768	-0.0973336	-0.176329	-0.15931	-0.00487524	-0.216811	-0.0293326	-0.0780996	0.249384	-0.250562	-1.03059	-0.105849	-0.861613	-0.439791	-0.169799	0.389088	0.212419	0.178761	0.0924628	-0.0759731
PHGDH	-2.17121	-1.41334	-1.35853	-0.85707	-7.44792	-3.74453	-1.43753	-2.24894	-2.00094	-2.22026	-2.13652	-1.04867	-2.42182	-2.25749	-1.37748	-2.8391	-2.79019	-1.83951	-3.23626	-2.59225	-2.23829	-1.12643	-1.72325	-2.80379	-4.93679	-1.81957	-1.76789	-1.27681	-1.90867	-1.35259	-0.850516	-0.474863	-0.883592	-0.725511	-0.648724	0.150245	-1.0973	-1.39984	-1.46365	-2.47538	-2.08483	-1.99392	-2.38795	-2.60928	-0.284364	-1.37977	-0.567625	0.238456	-0.876457
GRN	0.771807	1.12522	0.0310702	0.952227	1.52766	1.67462	0.690552	0.631279	1.34197	1.22557	0.914059	1.4961	0.212837	0.424373	1.10259	1.11238	1.77653	0.794085	0.706407	0.962946	1.16437	0.52479	0.135547	-0.234035	0.286942	-0.122261	0.743734	0.163755	-0.27424	0.596169	0.588457	-0.177914	-0.217505	0.375764	0.0977656	1.10154	0.652006	-0.157368	0.754437	0.374548	0.454686	0.881738	0.426614	0.625788	-0.154221	-0.346989	0.520801	0.525627	1.06538
DUSP11	0.460618	0.44447	0.154145	0.538896	-1.70918	-0.229542	0.0852484	-0.210503	0.401577	-0.364109	0.0567873	-0.357464	-0.887417	-0.0715916	0.602764	-0.927434	1.98084	-0.082577	-0.566705	0.247802	0.0376244	0.00728238	-0.298493	0.524162	-0.196581	0.0382945	0.131164	0.901788	0.308005	1.0373	0.303961	0.271601	0.404454	0.452592	0.26846	0.602045	0.0144775	0.178337	-0.00332014	0.204053	-0.0878818	-0.483311	0.0207761	0.851116	0.186672	0.531495	-0.124628	0.286422	-0.306725
EIF4E2	-0.3115	-0.144961	-0.67985	1.09433	0.0444242	0.658555	-0.673293	0.892299	-0.227214	-0.310565	1.02149	-1.16722	-0.456938	-0.796673	0.400781	0.460385	-0.046923	-0.0612269	-0.368418	-0.427582	0.47318	-0.0924112	1.00346	0.0503717	0.31665	-0.512968	0.69184	0.65799	-0.598907	0.551516	0.655378	0.198362	-0.458141	0.731196	-0.326405	1.04396	-0.397978	0.649055	-0.627523	-0.0527486	0.243614	-0.827977	0.792001	0.4003	0.218626	0.0948474	-0.257096	1.27804	-0.433894
TP53I11	0.0706923	0.106378	1.4531	0.163421	-0.655183	0.386154	0.618951	0.337047	-0.146087	0.950776	0.486982	0.344631	0.632624	-0.974688	0.955299	-0.580172	4.15962	1.09556	0.996998	0.562566	0.10991	0.490172	1.25305	1.04741	-0.779613	-0.39189	0.361393	0.278641	1.62118	0.947366	0.539261	1.09867	1.15032	-0.0417667	0.145221	0.849947	0.0836039	-0.239782	0.535935	0.896021	0.791536	0.182803	0.932272	-0.369156	0.10295	0.536328	0.090707	0.460525	1.06812
CSNK1A1	-0.102236	-0.152665	-0.149738	0.0973715	-0.947787	-0.247495	0.0398964	0.264977	-0.0267435	-0.145014	-0.0288741	-0.294203	-0.356433	0.0809876	0.737827	-0.197111	0.251469	0.093266	-0.534446	0.199428	0.204678	0.047153	-0.123815	1.03011	0.0407097	-0.308106	-0.32729	-0.0229438	-0.601183	-0.1858	0.0349563	-0.202966	-0.142354	-0.0191733	-0.425199	0.0558874	-0.318045	0.0153806	-0.260009	-0.233821	0.177336	-0.152357	-0.10652	0.0214148	0.384827	0.19849	-0.144859	-0.11706	-0.517577
LR8	3.60932	3.31992	5.05614	3.32925	3.89423	3.32094	4.02108	2.84728	4.10644	4.29341	3.29185	3.82367	3.96974	2.66668	3.12295	3.20058	3.5265	3.52633	4.23781	2.17317	2.18235	2.11874	3.17725	3.44818	3.07857	3.74179	2.74964	2.82979	4.20868	2.58525	2.87531	5.00302	4.15239	3.09155	2.66414	2.63381	4.64988	5.15864	3.32038	3.89239	2.87714	3.98392	2.2116	2.70351	2.50022	2.94225	1.24994	1.28197	4.14855
FLJ30656	-0.541318	0.114875	-0.713085	-0.775522	-0.987222	-0.369878	-0.0963658	0.0638037	-0.155222	-0.243007	-0.17856	-0.152762	-0.239389	-0.287986	0.0338671	-0.0519891	0.428779	-0.513362	-0.245507	0.153924	0.241366	-0.170782	-0.225483	-0.163106	-0.174184	-0.29472	-0.0731134	0.00731385	0.02695	0.487019	0.143781	-0.272599	-0.131929	-0.248936	-0.252884	-0.190073	-0.339989	-0.40076	-0.276165	-0.28568	-0.229455	-0.152845	-0.135608	-0.137444	0.294362	0.325193	0.113527	0.471919	-0.0799936
FLJ22955	0.26594	-0.0977465	-0.380851	-0.313324	-1.86666	-0.0238407	0.105228	-0.149529	-0.276012	-0.0395675	-0.317347	-0.00807904	-0.207175	-0.101142	0.324658	-1.35711	0.557307	-0.292569	-0.0975512	-0.24269	-0.119535	0.0348024	-0.338221	0.0876727	0.0322237	-0.0271523	-0.10738	0.00041514	0.0840007	0.268631	-0.136049	-0.0684905	-0.00954466	-0.141791	-0.160218	-0.0551152	0.135171	-0.213431	-1.08899	-0.430774	-0.0983104	0.0425423	-0.303714	-0.24155	-0.269795	0.279761	-0.26095	0.359791	0.292935
C6orf80	0.468791	0.48969	-0.0525845	0.328607	-2.43777	0.490348	-0.210856	0.38538	0.190983	0.55554	0.65579	0.154609	0.329377	-0.0766646	0.897902	-3.10782	1.17842	-0.0402784	-0.368858	-0.216949	0.189871	0.407697	0.467045	0.818628	0.306628	0.489035	0.480846	0.196636	0.465592	0.389616	0.57746	0.204838	0.107735	0.488629	0.216147	0.768308	-0.21417	0.179882	-0.446216	-0.0432437	0.581066	0.425998	0.384859	0.947046	-0.00835753	0.184396	-0.266971	0.167542	-0.288133
YARS	-0.668517	-1.28499	-0.590642	-0.742805	-0.779174	-0.346491	-0.737894	-0.654827	-0.80606	-1.11566	-0.965066	-1.02965	-1.01757	-0.778958	-0.768873	-1.2836	-0.914525	-0.883651	-0.773814	-0.861179	-0.441252	-0.753016	-0.968099	-0.941292	-0.666714	-0.522716	-0.656229	-0.326361	-1.56991	-1.41144	-0.837612	-0.794895	-0.824292	-0.774856	-0.413583	-0.388674	-0.252278	-0.364591	-0.486114	-2.57568	-0.949928	-0.959894	-0.73123	-0.716906	-0.471007	-0.00182675	0.0155012	0.0176736	-0.270649
WDR4	0.082386	-0.428457	-0.0240641	-0.236132	-0.903517	-0.14903	-0.129359	-0.492818	-0.365996	-0.22374	-0.397652	-0.690413	-0.255495	0.26408	0.679574	-4.97431	2.32612	-0.597041	0.312872	-0.178909	-0.282863	-0.933268	-0.785675	-0.948699	-0.269563	-0.26125	-0.0866578	0.0430389	-0.41525	-0.0255889	-0.936796	-0.515839	-0.39124	-0.829273	0.260939	0.106848	0.219347	-0.461403	-0.299997	1.07486	-0.528854	-0.589847	-0.426029	-0.490717	-0.309545	-0.575577	-0.0444927	0.399379	0.22346
MGC20481	0.423928	-0.146232	-0.0941237	0.706777	-0.55938	0.220525	-0.0397044	0.162761	0.207919	0.213516	0.66018	0.121583	0.235653	0.776432	0.705807	-1.40239	0.149659	0.128947	0.211221	0.182657	0.0863135	0.422628	0.711825	0.501448	0.456967	-0.357791	0.175796	0.828781	0.577532	0.569915	0.0277578	-0.454078	-0.150312	-0.00770708	0.0293403	0.369231	0.240144	0.140801	-0.0398513	0.417404	0.585401	-0.199803	0.730905	0.407772	0.27695	-0.0461999	0.194309	0.89871	-0.262755
SF4	0.0604912	-0.825786	0.0597826	0.4889	-1.39791	-0.354781	0.127017	0.0194048	-0.327816	-0.200146	-0.64405	0.0840024	0.136806	-1.20515	0.111186	-1.06648	0.237978	-0.466932	-0.388234	-0.0998075	0.318011	-0.0857973	0.0442664	-0.322049	-0.00195528	-0.700202	-0.0395696	0.14312	0.202116	0.765308	-0.339837	0.00877349	0.404749	0.044038	-0.498198	-0.258646	-0.72844	0.206106	-0.677078	0.119616	0.041585	-0.736355	-0.072019	-0.200813	-0.154973	-0.360947	-1.2116	-0.404976	-0.736903
FLJ20241	1.04197	0.410111	0.638112	0.0190814	-1.78542	0.632303	0.53728	0.173497	0.7455	1.18584	0.694133	0.58505	1.30959	0.141785	-0.11513	0.252286	4.59425	1.07326	1.48723	1.30954	0.0230194	0.0397695	0.683306	-0.67296	0.430596	0.421451	0.128715	0.488325	0.795733	0.333789	-0.0826136	0.77694	0.804564	-0.141388	0.501033	0.682794	1.04747	-0.264942	0.439648	0.604403	0.349024	0.949631	0.560508	1.59044	0.169322	0.0336076	1.13156	0.763379	0.597171
ANAPC5	-0.433388	-0.205793	-0.273492	-0.0824071	-0.23465	-0.189467	-0.0778615	-0.426032	-0.949608	-0.0469067	-0.13411	0.48757	-0.0378545	-0.193814	-0.336478	-0.436146	0.037714	0.170387	-0.0268471	-0.185052	-0.268187	-0.221271	-0.397036	-0.405027	-0.0849255	0.248409	0.0395008	-0.0395105	-0.234548	-0.314068	-0.423173	0.00651267	-0.159331	-0.303245	-0.127016	-0.35207	-0.969726	0.182857	-0.50601	-0.416009	-0.0829519	-0.914821	-0.263442	-0.0701913	-0.0561124	-0.370385	0.221605	0.0780778	-0.458778
CHC1	-0.766797	-0.316999	-0.261703	-0.577019	-1.42429	-0.0801211	-0.630748	-0.609491	-0.984991	-0.759785	-0.866533	-0.779409	-0.491245	-0.543011	-0.0988095	-1.26955	-0.158226	-0.866029	-0.41471	-0.408397	-0.216979	-0.56318	-0.303286	-0.647408	-0.309813	-0.353652	-0.109183	0.165884	-0.333893	-0.0335803	-0.193971	-0.346567	-0.432761	-0.114365	-0.344145	0.230023	-0.314577	-0.235415	-0.571973	-0.6468	-0.281751	-0.303404	-0.546605	0.0227993	0.089533	0.265539	-0.219197	0.122448	-0.192435
MGC2463	1.36316	0.0169001	0.0324124	-0.0516331	0.169784	0.238858	0.206987	0.0609417	0.633708	0.950704	0.683769	0.599146	0.71147	0.437693	0.162313	-0.0193204	0.276999	0.729978	0.271878	0.380945	0.18584	0.313199	0.401647	0.391187	0.0769875	0.468573	0.223976	0.272606	0.274549	0.169513	0.405417	0.343335	0.753492	0.0807725	0.228253	0.20716	0.336911	-0.228018	0.441113	0.54851	0.283459	1.25334	0.787473	0.654754	0.191859	0.225585	0.599366	0.583838	0.891954
ATP6V1H	-0.0104378	0.757731	0.211196	-0.246944	-0.124213	0.3254	0.0658143	0.299417	0.00753428	-0.0290341	0.0960235	-0.0526109	-0.139357	0.0768106	0.455506	-0.263933	0.565005	-0.175753	-0.117953	0.0208356	0.0458036	0.194371	-0.0697627	0.537242	0.439214	-0.307017	-0.552683	0.182519	-0.497721	0.34855	0.0983493	-0.181353	-0.0770566	0.0152182	0.0719635	0.489727	0.464673	0.608969	-0.294044	-0.0603308	0.0511111	0.0158453	-0.675203	0.448651	0.0963086	0.242679	-0.287474	-0.100645	-0.158935
ZFP64	-0.511213	-0.335815	0.211976	-0.115091	-0.16618	-0.00532922	0.316923	-0.246259	0.150925	0.218911	-0.257482	-0.46824	0.188239	-0.147566	-0.213822	-0.492936	0.332201	-0.0922664	0.25853	0.200035	-0.278247	-1.08079	-0.180603	-0.332708	-0.061028	-0.0690236	-0.974958	-0.337476	-0.261615	-0.508492	-0.597111	-0.736497	-0.0776225	-1.42802	-0.129158	-0.348961	0.448987	-0.22033	-0.194531	-0.0830498	-0.544722	0.446736	-0.681709	-0.0825603	-0.132596	-0.162231	-0.217167	-0.426382	0.00762725
FLJ20399	0.0802214	-0.321452	-0.240532	-0.544183	-1.85773	-0.00790926	0.202262	-0.328931	0.195826	0.179976	-0.371219	-0.148165	0.0108507	-0.463261	-0.0648266	-2.07867	7.94116	-0.310507	-0.29053	0.0899059	-0.189201	-0.0599225	-0.309912	-0.545398	-0.365565	-0.166048	-0.0600438	-0.580498	0.0233804	0.398641	-0.365085	0.119322	-0.0494087	-0.592239	-0.266813	0.0125678	0.077444	-0.254967	-0.376898	-0.121994	-0.187527	-0.0525452	-0.872108	-1.09078	-0.337004	-0.510631	0.0144488	-0.449405	1.00087
TETRAN	0.9022	0.687342	0.226705	-0.187103	0.710539	0.50753	0.65361	-0.145715	0.465349	0.672065	0.218542	0.627839	0.460317	0.563656	0.265424	0.378011	0.920504	0.926589	1.04513	0.397066	0.0657195	-0.126663	-0.328114	-0.147016	0.243112	0.0113773	-0.331662	-0.610668	0.89524	0.325983	0.305426	0.734669	0.813753	-0.0499427	0.107049	-0.286943	0.608663	-0.155438	0.48973	0.163049	-0.332613	0.152844	-0.103834	0.104242	-0.507587	-0.195669	0.375865	0.135693	1.06323
GLB1	0.259896	0.892619	0.0740842	-0.103961	0.362863	0.500033	0.856396	0.725341	0.588916	0.540356	0.425164	0.175969	0.251982	0.698818	0.76658	0.546811	0.732507	0.524456	0.604367	0.605408	0.391993	0.0175829	-0.0299164	0.0429999	0.444263	0.579386	0.477713	0.20963	0.058384	-0.689566	-0.0529899	0.20906	0.0645502	-0.013752	0.755295	0.755301	0.254705	0.18132	0.377348	0.439852	0.174202	-0.0733572	0.265047	0.652927	0.235658	0.474532	0.614023	0.428316	0.506163
KDELR2	-0.0101225	0.216213	0.126197	-0.193886	0.0673055	-0.152385	0.00662754	-0.321906	0.185375	0.347419	-0.0395015	0.186129	-0.0959786	0.221764	-0.196615	0.253528	-0.0676705	0.329427	0.145802	0.0991765	-0.207974	-0.149608	-0.243829	-0.581312	-0.339232	0.176276	-0.198871	0.0195071	0.286934	0.045012	0.304	0.272564	0.484557	-0.0667479	0.118976	-0.103157	0.372907	-0.0429161	0.0396032	0.160706	-0.0488957	0.287374	-0.136097	-0.113386	-0.215234	0.0623273	-0.0205345	-0.316422	0.341154
PACSIN2	-0.462916	-0.278167	0.170578	-0.132729	-1.72638	0.919167	-0.143361	-0.653221	1.16628	1.1059	1.04852	0.342888	1.00948	0.0578986	0.584673	-5.34285	3.39309	0.0616814	0.695398	0.0719543	-0.169904	-0.0264477	0.999719	-0.293524	0.332509	-0.105967	-0.54264	-0.0832202	-0.506121	0.543097	0.101185	-0.274893	0.665488	-0.629215	0.0161993	0.298445	0.0325116	0.296739	-0.550786	0.758622	0.825976	1.01486	0.731713	-0.0464138	-0.0707953	-0.70683	0.169927	0.357764	-0.271937
ZSWIM1	0.401722	0.0117092	-0.135065	-0.307444	-0.814766	0.235183	-0.0108357	0.0362579	0.106436	0.330121	-0.122587	0.00979784	0.282869	0.439405	0.734051	-1.44576	0.681339	-0.141675	-0.0179547	0.236169	0.0552984	-0.285719	0.0332401	-0.0964507	0.126773	0.59526	0.13687	0.170855	0.363071	0.695054	-0.329047	0.0913538	-0.0224878	-0.117904	0.572083	0.776248	0.0966427	0.0408027	-0.279228	0.260715	-0.0707403	0.0911588	-0.37231	0.548969	-0.052369	0.672391	-0.574919	-0.555695	0.125734
DOK4	1.40108	1.61399	0.54196	0.211387	1.26527	1.73949	1.20762	0.878926	2.00818	2.49696	1.97278	1.31542	1.87884	1.32634	1.5686	1.57539	2.90325	0.673001	1.35082	1.20096	1.20627	1.06105	1.6463	0.862847	1.68671	1.38865	0.765382	1.00776	0.905397	1.08536	0.631855	0.460514	0.531608	0.411533	0.741133	1.03243	1.60645	1.8628	1.42917	1.97597	1.71676	1.96107	1.586	2.22616	1.09442	1.55309	0.844423	0.917608	1.0704
CGI-30	2.35272	1.72552	1.63724	1.12345	1.12523	1.33375	1.57192	1.23634	2.14845	2.31279	1.64563	1.59583	1.76787	1.97314	1.83679	2.03797	2.04682	1.67136	1.21313	1.25772	1.16588	1.08192	1.04601	1.20793	1.10463	1.12872	0.730698	1.46366	1.42281	1.12352	1.18238	1.44415	1.35392	1.39647	1.31202	0.638475	1.04963	0.905166	0.546905	1.77422	1.28583	1.43814	1.36834	1.05405	0.547124	1.40157	1.73609	1.27601	1.66739
FLJ20257	0.5478	0.0694524	-0.0130319	-0.0981841	-0.561359	0.375417	-0.0734878	-0.245499	-0.245431	-0.181774	-0.260236	0.080285	-0.00525266	0.282695	0.196307	-1.73831	0.721838	0.302067	0.233481	-0.42968	-0.405659	-0.0120995	-0.226033	-0.46918	0.016601	-0.0626028	-0.556371	-0.174589	0.390014	0.0917437	-0.420698	0.314928	0.0802272	-0.00618683	0.135807	-0.2184	0.386874	-0.0342817	-0.356267	0.119447	-0.362925	-0.182531	-0.35415	-0.237105	-0.268622	-0.192125	-0.123259	-0.101864	0.378823
MGC2474	0.412628	-0.59178	0.583081	-0.213303	-0.362475	0.23182	-0.0593285	-0.262269	0.116134	0.0566827	-0.146069	0.0440617	0.26756	-0.33286	-0.23876	-1.82112	0.829581	-0.141939	-0.0288181	-0.481499	-0.233262	-0.226657	0.261112	-0.310916	0.0298715	0.29112	-0.0393327	-0.235664	0.27981	0.212396	-0.243426	0.0265827	-0.00645544	-0.143437	0.0685663	-0.0838008	-0.153231	-0.492184	-0.133356	0.00808535	0.249026	0.0364961	0.21126	-0.024238	-0.180022	-0.0994932	-0.927699	-0.820285	-0.150567
CALR	-0.0132427	0.144817	0.255764	0.0417916	0.192217	0.0505034	0.130148	-0.0664251	0.324903	0.00589824	-0.307348	-0.0261168	0.0648658	-0.0696758	-0.385618	-0.209007	-0.219054	0.0703348	0.350109	0.395527	0.192042	-0.236805	-0.217769	-0.683664	0.0660037	-0.0266388	-0.399496	-0.192616	0.0390286	-0.237512	-0.351662	0.266119	0.14671	-0.0428394	0.348769	-0.109303	0.265521	-0.190095	0.62464	0.115307	-0.404031	-0.341637	-0.26795	-0.00944574	-0.317892	-0.437886	0.273183	0.110624	0.232959
WDR39	-0.569922	-0.185831	-0.479572	-0.421105	-0.635525	-0.0544681	-0.15533	-0.321701	-0.448416	-0.386336	-0.684149	-0.698926	-0.448439	-0.112708	-0.0365926	-2.03859	0.983774	-0.270574	-0.0958983	-0.233759	0.0677385	-0.68323	-0.326896	-0.996204	-0.479583	-0.26598	-0.324697	0.084816	-0.182909	-0.175939	-0.153916	-0.06664	-0.15121	-0.126723	-0.307491	-0.163733	-0.662572	-0.241424	-0.0615045	-0.446532	-0.452768	-0.931341	-0.513883	0.903506	-0.326197	-0.0859097	0.025498	-0.152366	0.302842
ATAD3A	0.0997849	0.7946	-0.91862	0.0552874	-0.040673	0.314284	0.152235	-0.555095	0.463269	0.434108	-0.386768	-0.42164	0.237179	0.400805	0.0351091	0.140029	0.554607	-0.812276	-0.0160511	0.239005	-0.425039	-0.468145	-0.21436	-1.22254	-0.191301	0.200099	-0.422499	-0.0801102	-0.855517	0.232642	0.299026	-0.645464	-0.518799	-0.418439	-0.460098	-0.461489	-0.38943	-0.306669	0.984503	-0.0348822	-0.220407	-0.49084	-0.140057	-0.58092	-0.356764	0.0946538	-0.137619	0.728368	0.325373
FLJ20244	0.23863	0.458874	-0.288375	-0.735054	-0.00511071	-0.0937512	-0.0622568	-0.628877	-0.380346	-0.388695	-1.11023	-0.108575	0.0199646	-0.237988	-0.501434	-0.18075	0.522459	0.341715	0.478888	0.21179	-0.654769	-0.926051	-1.07349	-0.910924	-0.256672	0.263417	-0.47866	-0.578353	-0.26467	-0.635826	-0.842487	-0.408406	-0.29993	-0.82775	0.409191	-0.378874	-0.0885076	-1.13634	-0.0676217	-0.294914	-0.933951	-0.191783	-1.59461	-0.374385	-0.502754	-0.2107	0.0433918	-0.391827	0.0114743
FLJ22471	1.86875	0.000859273	1.6023	0.324221	0.467911	0.916941	0.642674	0.438066	0.588555	0.695165	0.310888	1.56459	0.993971	0.190904	0.263783	-0.893714	1.47244	1.75028	1.20329	0.691473	0.256854	0.959845	0.273751	1.28179	0.651081	0.9507	0.849457	0.00954601	1.20183	0.507447	0.298109	0.900956	0.985666	0.283872	0.78578	0.0648606	1.06892	0.374495	0.582414	0.505891	0.0529834	1.02169	0.408467	-0.0701632	-0.467702	0.45282	0.580753	0.133364	1.29402
WDR13	0.800346	0.0696319	0.986142	0.261168	0.850674	1.11665	0.172371	0.200919	0.428494	0.870434	0.697922	0.932199	0.484195	0.461661	0.483385	-0.63537	0.932161	0.820536	1.34616	0.334173	0.0383961	0.326176	0.498929	0.688165	1.19885	0.226784	-0.160543	0.606395	0.806211	0.131218	0.695712	0.605154	0.781911	0.379616	0.554482	0.867502	0.758024	0.909702	0.663485	0.636867	0.656429	0.842743	0.0202772	-0.343861	0.267167	0.496347	1.49522	0.881902	1.04005
LYPLA2	0.574641	0.0943725	0.203097	0.410905	-1.37099	1.20287	-0.00314165	0.0734146	0.664398	0.846475	0.591574	0.157542	0.634455	-0.0432634	0.32185	-4.98136	1.295	-0.0180182	0.759872	0.184663	-0.103337	-0.330398	0.5107	-0.322657	0.37559	0.748499	0.544755	-0.0629433	-0.276226	0.318408	-0.065207	-0.00288806	0.100942	-0.375676	0.126254	-0.135488	0.450845	0.946042	0.191982	0.472033	0.436156	0.637112	0.323613	0.302989	-0.0795306	0.367501	0.300111	-0.00219194	1.70913
TPM3	-0.730524	-0.235337	0.00975378	0.0428733	-0.363831	0.0105552	-0.0577606	-0.0772826	0.602989	0.464226	0.538555	-0.0524485	0.385636	-0.256778	-0.182858	-0.0464349	0.126677	-0.0722913	-0.278825	0.167286	0.184329	0.0515101	0.549424	0.0242092	-0.285617	-0.441817	-0.391526	0.00294799	-0.00727762	0.19836	0.328295	-0.177453	0.254253	-0.0798749	-0.45846	-0.27131	-0.421784	-0.325224	0.251134	0.2663	0.344488	0.351083	0.390053	0.125215	0.0749478	-0.215441	-0.0178357	-0.129819	-0.00855996
ACY1	0.543142	1.51367	1.37589	0.782871	0.787377	0.286854	0.506572	-0.335378	0.890035	1.49762	0.66172	0.259141	1.33871	1.23678	0.279813	0.814967	0.301274	-0.250496	0.83549	0.442778	-0.570798	-0.560387	0.316306	-2.27614	-0.336616	0.676757	0.0117651	0.23234	0.678581	-0.553262	-0.648429	0.163828	0.361863	-0.506152	0.79733	-0.345933	1.26031	0.2894	1.77977	0.82297	-0.101037	0.798408	-0.256902	-0.761255	-0.0185572	-0.547676	1.38459	0.546337	1.369
RECQL5	0.133993	0.0854969	-0.0533513	-0.43298	-1.84777	-0.262691	0.265538	-0.36722	0.00548928	0.346225	-0.0785658	0.178911	0.227713	0.179813	-0.51117	-1.32374	0.415386	-0.283213	0.127709	0.176383	-0.619421	-0.636465	-1.02577	-1.13048	-0.573601	0.393166	-0.470902	-0.474169	0.598178	-0.697347	-0.477375	0.138502	0.151533	-0.380672	-0.0397554	-0.821513	0.12186	-0.649263	0.236694	0.464399	-0.134738	0.00850888	-0.646383	-0.803631	-0.407208	-0.488201	-0.28207	-0.801406	0.152664
ITM2C	1.07814	0.913826	-0.252394	-0.239176	0.270751	0.463878	0.25571	0.652008	2.58405	2.98333	2.77177	2.3371	2.41355	1.85626	1.88214	1.01865	1.10137	0.971831	0.493707	0.538749	1.18266	2.13749	1.95168	0.917971	0.231131	0.408813	1.11041	0.887151	0.778746	0.605355	0.402251	0.630899	0.484189	0.329017	1.67632	1.61151	0.40456	0.36478	-0.303048	2.5599	2.14028	2.4549	2.26606	2.00015	0.602725	-0.687058	1.63637	1.56665	0.680162
RNF12	0.333304	0.333927	0.814529	0.256092	0.333547	0.805353	0.37117	0.631833	0.316466	0.36735	0.383745	0.570624	0.507744	0.473832	0.642326	0.506045	0.535812	0.558486	0.525654	0.104854	0.197639	0.0447466	0.118364	0.365802	0.63517	0.287552	1.31308	-0.123746	0.278775	-0.0314138	-0.311466	0.187024	0.169477	-0.116782	0.316736	0.121071	0.797236	-0.129141	0.420947	0.38287	-0.301945	0.76885	-0.0599971	0.225034	0.0796018	-0.195696	-0.0464937	-0.114843	0.355949
SRP54	-0.846723	-0.816932	-0.565249	-0.214436	-0.773286	-0.271026	-0.821812	-0.565659	-0.504496	-0.668702	-0.158532	-0.858282	-0.539783	-0.209983	0.0837678	-0.908318	-0.363425	-0.801692	-1.14608	-0.952415	-0.512616	-0.34085	-0.252034	0.180195	-0.504565	-0.771863	-0.498243	-0.290769	-0.21694	-0.0211182	0.0564299	-0.217345	-0.262489	0.0644651	-0.766827	-0.438737	0.0123482	0.153413	-0.572281	-0.783876	-0.164656	-0.20441	-0.197224	-0.257639	-0.311695	-0.309913	-0.604988	-0.37683	-0.680074
F2R	3.70673	-0.206176	1.84966	0	4.31325	-1.45063	1.1089	-0.00450948	3.86315	-0.0581778	-3.27259	0.655494	0.328779	-0.0944878	0	5.0974	-5.87829	-6.44079	-0.0115962	0	-4.6404	-0.916795	-4.71153	0.0509857	-0.713352	-5.30597	3.60526	4.21529	-0.0311079	5.75722	0	2.83979	1.85997	-1.10338	-0.22488	-1.93344	-0.0796741	0	-0.176122	2.01176	-4.55241	0	1.2452	0.660923	0	1.11439	3.98968	-4.62175	2.70896
RAMP1	-0.45366	0.46482	0.241916	0.734951	-1.79963	-0.584316	0.196429	0.155444	1.26144	0.167333	-0.0382028	1.3068	-0.217539	-0.410091	0.688499	-0.606345	1.46078	1.18144	0.525484	-0.111581	-0.338743	1.12297	0.303338	0.925204	0.851124	-0.400687	1.05562	0.600458	0.761534	1.43221	0.703587	0.497609	-0.216913	0.191512	-0.126032	0.67923	-0.287411	0.108845	0.790332	0.427352	0.180767	-0.34177	0.316337	-0.13309	0.0190574	0.195793	0.389317	0.710164	0.273963
KBTBD6	-0.100004	-0.664479	-0.185187	-0.394188	-0.243867	-0.089742	-0.0324135	-0.237718	-0.346072	-0.521524	-0.719724	-0.0786187	0.0970179	-0.258855	-0.465204	-0.142525	-0.274517	-0.19931	-0.0871447	0.00381666	-0.458928	-0.128889	-0.253383	-0.144364	-0.137718	0.142952	-0.202547	-0.355124	0.20036	0.0515439	-0.390001	-0.263852	-0.329043	-0.413512	0.0141935	-0.320074	-0.366566	-0.578412	-0.0301209	-0.128112	-0.0168965	-0.059842	-0.215824	-0.0719725	-0.250911	-0.124118	-0.816069	-1.16675	-0.125869
GPSN2	0.617571	0.472908	0.364228	0.130935	-0.27509	-0.208333	0.123492	-0.471265	-0.284386	0.45321	-0.539511	0.387992	0.247443	0.599878	0.086834	-0.232814	0.721581	0.396252	0.446145	0.287181	-0.375462	-0.597	-0.655163	-0.796133	-0.39714	0.408044	-0.517962	-0.319509	0.584958	0.095961	-0.572617	0.62723	0.560723	-0.482365	0.509283	0.118915	1.00279	-0.543825	0.437473	-0.130339	-0.68461	-0.205637	-0.736791	0.424907	-0.468535	-0.400911	0.491875	-0.0173077	1.10605
ABCA2	0.0400061	-0.710604	-0.519112	-0.0502088	-0.928556	-0.379259	-0.258842	-0.148599	-0.377939	-0.613519	-0.446162	-0.814422	-0.644704	-0.650166	0.597655	-0.286298	-0.242172	-0.398322	-0.836239	-1.016	0.251208	-0.339348	-0.363043	-0.386521	-0.0675532	0.220894	0.101053	0.300915	0.0505537	0.774503	-0.0818151	-0.231876	-0.0585312	-0.178151	-0.78701	0.519823	-1.04739	0.218185	-0.487227	-1.17536	-0.438895	-1.01432	-0.395167	-0.442559	-0.208942	0.438862	-0.450637	0.745369	-0.125058
COX6C	-0.127141	0.502662	-0.171614	0.0779469	-0.376769	0.0926917	-0.24881	0.149634	-0.128584	0.0236278	0.278001	-0.00168718	0.00408895	-0.149747	0.372828	-0.242722	-0.213789	-0.121919	0.537258	0.0886042	0.0855493	0.238794	0.227781	0.267113	-0.322708	0.132767	0.540738	-0.158653	0.0706965	0.123454	-0.035812	0.0648081	-0.11829	0.275469	-0.154461	0.350236	0.20003	-0.0694161	-0.137462	-0.0281107	0.286575	0.150027	-0.213326	0.454928	0.0658281	0.00551122	0.107391	0.035089	-1.77346
RANBP3	0.953916	0.242582	0.628709	-0.622321	-0.322357	0.0889875	-0.0266268	-0.673987	0.449554	0.310788	-0.620624	0.324061	0.378479	-0.0707638	-0.700826	-4.27502	2.51239	0.86372	1.55865	0.415459	-0.623764	-0.906464	-1.24962	-0.686016	-1.04014	0.438229	-0.186169	-0.877258	0.911025	0.0640574	-1.52551	1.46017	1.23812	-1.59589	0.639413	0.0923768	0.714425	-0.618113	0.214867	0.0514238	0.230734	-0.0554012	-1.01815	-1.22378	-0.556543	-1.82154	0.720778	-0.987253	2.41156
MRPS7	-0.773082	0.645566	-0.361684	-0.371695	-0.638231	0.0416175	-0.207364	0.137352	-0.0659619	-0.142612	0.259989	-0.0443902	-0.108397	-0.485848	-0.159843	0.0520839	0.472907	-0.638902	-0.258654	-0.304794	-0.120824	0.095332	0.286098	-0.185094	0.0736445	-0.264813	-0.316263	0.472077	-0.333132	-0.486352	0.161836	-0.0929095	-0.18293	0.227022	0.0206204	0.244467	-0.261775	0.118768	-0.0686821	0.0353236	0.19715	-0.24482	0.0815494	0.278141	0.417897	0.108477	0.381582	0.486826	0.543722
MRPL51	0.127329	0.394182	-0.0788654	0.1265	-0.443703	0.175844	-0.0871875	-0.174866	0.0854861	0.261912	-0.00372428	0.0429687	0.20574	0.544434	0.296155	-0.193877	0.372065	0.145973	0.399712	0.232246	-0.12296	-0.131307	-0.152477	0.17466	-0.565214	-0.288841	0.155614	-0.412111	0.266553	-0.136377	-0.0568722	0.52925	0.169219	0.0848416	0.00923952	0.167729	0.399309	0.0731375	0.073908	1.11547	-0.179416	-0.0521835	-0.0492994	0.155179	0.0611901	0.0459782	0.258769	0.26341	0.284286
PGR1	-0.184143	-1.05012	-0.33087	-0.222195	-0.267277	-0.150375	-0.2109	-0.0733419	-0.525731	-0.681244	-0.405797	-0.360388	-0.0221977	-0.404958	-0.405436	-0.213275	-0.198311	-0.468253	-0.220231	-0.25975	-0.223054	-0.290575	-0.0158624	-0.271673	-0.0324492	-0.0689115	0.000708095	-0.326886	0.0692092	0.164287	-0.347397	-0.348254	-0.463228	-0.161927	-0.255251	-0.251759	-0.735736	-0.335794	-0.20549	-0.0326872	0.07327	-0.233271	-0.23759	-0.197258	-0.139755	-0.179149	-1.69805	-1.60722	-0.327923
NUMBL	-0.207829	0.483904	0.63269	-0.42568	-0.207897	-0.100362	0.403533	0.0705382	-0.181712	-0.157312	-0.436686	0.11368	-0.285471	0.148899	-0.0141521	8.98e-05	-0.111915	0.389356	0.171027	0.121447	-0.144754	-0.154928	-0.383669	0.167745	0.0465279	0.281753	0.0418316	-0.394742	0.14909	-0.159093	-0.0375789	0.273475	0.070709	-0.177846	0.515022	0.46981	0.171978	-0.395021	-0.268652	-0.13742	-0.253415	-0.0517436	-0.462809	0.0537067	-0.211831	0.151794	0.192096	-0.142325	0.331674
OTX2	0.504432	0.196092	0.480372	0.572985	0.347952	0.212974	-0.125932	-0.308292	0.644386	0.947733	0.143415	0.633044	0.599866	0.355009	0.0425686	0.231919	0.04602	0.348268	0.243532	0.050311	-0.0719624	0.0736163	0.153653	-0.0357083	-0.211367	0.830671	0.423915	0.332184	0.614174	0.601441	0.121601	0.16426	0.163787	-0.0109138	-0.330524	-0.298352	0.546057	0.143853	0.233755	0.480177	0.00599421	0.634448	0.198729	-0.194606	-0.454993	0.0745445	0.0549305	-0.134481	0.658129
TEBP	0.804233	-0.938506	0.751666	0.309363	0.719211	0.482823	0.494036	-0.352693	0.141734	-0.273438	0.382497	1.09242	1.21805	0.904693	0.57311	0.876205	0.522057	0.838153	0.0581437	0.557981	0.315874	0.393513	0.537941	0.41526	-0.34033	-0.448188	-0.304417	-0.250372	-1.16617	-1.60241	-0.0834974	0.00360274	0.329012	-0.521544	0.316064	0.129209	0.43903	-0.466803	0.909746	1.07508	0.085704	0.85558	0.69047	0.204804	0.203185	-0.159172	-0.731183	-1.05417	0.525061
ZNF554	-0.211304	-1.72473	-0.21061	-0.228034	-0.839452	-0.0198964	-0.228867	-0.104195	-0.534503	-0.594411	-0.373682	-0.0879436	0.071818	-0.918254	0.0803304	-0.816828	-0.254972	-0.371118	-0.221131	-0.326072	-0.343011	1.59546	-0.00286604	-0.335786	-0.137617	0.0247435	-0.0556832	-0.462995	0.121116	0.0472062	-0.320992	-0.260072	-0.400903	-0.258343	-0.252766	-0.268301	-0.444472	-0.497384	-0.0651802	0.123912	1.01967	-2.18316	0.344275	-0.0571286	-0.0539432	-0.252911	-1.48392	-1.45464	-0.329945
MRPS11	0.124849	-1.17631	-0.0213235	-0.383607	-1.02764	-0.249521	-0.00760792	0.115348	-0.103563	-0.217809	-0.505907	-0.113202	0.0902444	-0.554936	-0.38578	-0.85007	0.045225	-0.552165	-0.233036	-0.289202	-0.365138	-0.361574	-0.00222593	-0.34354	0.0331281	0.188912	-0.222745	-0.423806	0.229245	-0.152776	-0.341091	-0.0705354	-0.390091	-0.0982972	-0.376751	-0.13564	-0.00274409	-0.503386	-0.047892	0.131217	0.120267	-0.162135	-0.157911	-0.299799	0.0355431	-0.336638	-1.18622	-1.00126	-0.301544
PSMA8	-0.915634	-0.735494	-0.887866	-0.560318	-0.367258	-0.304595	-0.781698	-0.54409	-0.75653	-0.431834	-0.543216	-0.600288	-0.303343	-0.193769	-0.310234	-0.237193	-0.344541	-0.569062	-0.027119	-0.362678	-0.48452	-0.610048	-0.374427	-0.576706	0.0300043	-0.37142	-0.273391	-0.271383	-0.715907	-0.359179	-0.555944	-0.77711	-0.745277	-0.367957	-0.345406	-0.444918	-0.277836	-0.283904	-0.413878	-0.41362	-0.284015	-0.374028	-0.0571326	-0.130858	-0.228071	-0.0710295	-0.774629	-0.807396	-0.235861
GGCX	-0.189825	-0.0489566	1.28574	0.61145	-3.35962	0.144979	-0.0263536	-0.626845	0.205852	0.218223	-0.880443	-0.148688	0.0786889	0.00543612	-0.4304	-3.12371	1.00582	-0.317578	-0.408068	-0.301282	-0.392357	-0.513227	-0.415566	-0.500736	-0.561805	0.175349	-0.464868	-0.272459	-0.0962672	-0.789705	-0.235267	0.0957089	0.0449374	-0.0916774	-0.038976	-0.666112	1.13145	0.877039	0.3876	-0.0522823	-0.379499	-0.318476	-0.184889	-0.375164	-0.255209	-0.487858	-0.101117	-0.479692	0.117617
MGC3162	0.469707	0.388656	0.547165	-0.0427772	-1.45206	1.23763	0.475286	0.0362569	0.25573	0.215385	-0.253323	0.354723	0.0376113	0.867775	0.398894	-1.35077	4.32226	0.950879	0.853508	0.103134	0.0720139	-0.98593	-0.655428	-0.528299	-0.262114	0.475302	-0.286312	-0.292856	0.422245	-0.496904	-0.454124	0.412782	0.621598	-0.496043	0.417214	-0.315487	0.747396	-0.493977	0.621592	0.0364061	-0.772697	0.286361	-0.521779	-0.371551	-0.0827696	0.394862	1.02381	0.62843	0.700764
SEC23B	-0.0182074	0.0132193	-0.418371	-0.401294	0.0699006	0.42793	0.0625438	-0.0329829	-0.196866	-0.444562	-0.26927	-0.810686	-0.375409	0.239388	0.455682	0.00240124	0.477488	-0.397594	0.111493	0.366814	0.225755	-0.56376	-0.0950436	-0.275101	0.538147	0.0601653	0.127482	0.0171498	0.100343	0.178208	0.122026	0.129163	0.00440948	0.316191	0.435691	0.539056	-0.675233	-0.433311	-0.638017	-0.370205	-0.0484279	-0.0544069	-0.109362	0.695536	-0.0794493	-0.166795	0.109009	0.067457	-0.00150062
LMOD1	1.62552	0.566417	1.01002	-0.761409	0.712768	0.358545	0.386411	0.00537554	1.15615	0.187921	0.0478791	3.3894	1.20415	0.183089	-0.61298	0.0232448	8.26431	4.38179	1.05821	0.478113	-0.591109	1.76255	0.732692	2.70031	-0.35138	0.503918	-0.299548	-1.29372	0.787205	-3.68426	-0.799994	0.837018	1.6501	-0.42408	1.04856	0.0263145	0.944106	-0.923759	0.880812	1.77975	0.539961	1.64146	0.130979	0.160611	-0.656381	-0.653383	0.661137	-0.660861	0.844775
CORO2A	-0.00630851	-1.25612	-0.150862	-0.43382	-0.489734	0.417866	0.0970113	0.0696054	0.237492	0.58863	0.238956	0.181792	0.642348	-0.439967	0.141619	-0.432759	0.427964	-0.269118	-0.231941	-0.73969	0.416773	-0.0882085	0.605426	-0.184994	-0.172143	0.297328	-0.0789475	0.330677	0.446901	0.347196	-0.0102225	-0.00025332	-0.066855	-0.109817	-0.939049	0.324144	-0.152353	0.502466	-0.640223	0.335344	0.576196	0.354659	-0.0817124	0.0651571	-0.086851	0.0995197	-1.02392	-0.365548	-0.705121
HSPC135	-0.315078	-0.254168	-0.181289	-0.21228	-1.90252	0.0456656	-0.0424697	0.0698222	0.0146065	0.0435419	0.57892	-0.124977	-0.00665953	-0.564266	0.197868	-2.83092	1.09184	-0.329125	-0.317094	-0.358079	0.0769543	0.364353	0.292436	0.136006	-0.013897	0.373377	0.160781	0.0523791	-0.337597	0.557678	0.129571	0.0267653	-0.121526	0.219753	-0.253979	0.700937	-0.457853	0.522946	-0.551141	0.144556	0.103333	0.185258	-0.871717	0.454453	-0.120467	0.368917	-0.43109	0.968722	0.683606
MVD	-0.586437	0.0434522	-0.260974	-0.474659	-2.27568	-0.644137	1.22097	0.55393	-0.0270319	0.327943	-0.0249525	-0.248515	0.0440204	0.341169	0.10798	-1.24357	0.684102	-0.624156	0.131874	0.911343	0.381209	-0.530375	-0.502815	-1.48942	-0.199981	-0.230488	-0.692952	-1.0052	-0.699087	-1.05646	-0.542221	-0.177715	-0.181611	-0.777158	-0.11957	-0.522415	-0.00341014	-0.988225	0.62734	0.319017	0.00244207	0.0780799	-0.412188	-0.0819161	-0.0252771	-1.01144	0.309118	-0.365447	-0.423824
C14orf4	-0.0935166	0.119541	0.569916	0.677168	-0.469004	0.584446	0.249698	0.290658	-0.122409	-0.273693	-0.396785	-0.0452111	-0.337204	-0.446874	-0.414774	-0.885839	0.368906	0.209468	0.0516092	0.463991	0.245648	-0.0280821	-0.401658	0.404572	0.0952599	-0.11691	-0.0755134	-0.159211	-0.400018	0.42769	0.352238	0.377175	0.271419	0.297611	-0.171706	-0.059816	-0.485761	0.719795	0.240749	-0.308715	-0.331225	-0.4238	-0.522436	-0.238682	0.206177	-0.14225	-0.243909	-0.191218	-0.598689
SARS	0.0128284	0.620123	0.000869333	-0.200812	-0.0475269	0.0330381	-0.00823052	-0.0197636	0.267649	0.0461177	0.1282	0.224013	-0.00774409	0.467617	0.0377215	0.315804	0.238974	0.107198	-0.0280282	-0.0971932	-0.194123	0.299642	0.0159	-0.367887	-0.121308	-0.402702	-0.456794	0.053019	-0.122392	-0.376264	-0.102807	0.270181	0.200088	0.148587	0.380786	0.119174	0.279192	-0.102695	0.0708887	0.156056	-0.0650268	0.158825	-0.35861	-0.371992	-0.289137	0.0611807	0.842833	0.368454	0.33288
RBPMS	-0.659541	-0.0186208	-0.107029	-0.277865	-1.69808	0.501011	0.202218	0.222875	-0.0276128	-0.261224	1.4418	0.258194	0.0318609	-0.46882	-0.268086	-0.456242	1.04009	0.543864	0.705415	-0.45369	0.236557	0.266114	0.0590094	0.25636	0.335392	0.153168	0.0436845	0.402514	-0.228471	-0.0281861	0.274693	-0.282326	-0.264887	0.402946	0.0756668	0.389306	0.289798	0.181529	0.47085	-0.087415	2.33999	-0.207023	0.701843	0.470502	0.236312	-0.223057	0.405854	0.26353	-0.0239511
FLJ25770	-0.36696	0.183799	-0.688118	-0.671419	-0.389183	0.281948	-0.327407	-0.167909	-0.0342253	-0.205382	0.142476	-0.238971	-0.313491	0.228815	0.392663	0.293524	0.365851	-0.460068	0.148018	-0.156362	-0.15943	-0.136695	-0.0763031	0.12967	0.439398	0.0139378	0.226503	0.494154	0.327005	0.645903	0.324893	-0.0816793	-0.0124092	0.154778	0.368941	0.707093	-0.797156	-0.33782	-0.439084	-0.0336914	0.208763	-0.138726	0.0901165	0.459948	-0.303127	0.068674	-0.431168	-0.33724	0.122667
NUPL1	-0.217028	-1.10664	-0.617865	-0.436305	-1.11353	-0.0696651	-0.135329	-0.190907	-0.508533	-0.547042	-0.610483	-0.360744	-0.152793	-1.15332	0.081433	-1.06221	-0.163726	-0.400569	-0.213255	-0.756425	0.330355	-0.35596	-0.181093	-0.344371	-0.207483	0.698348	0.544354	-0.405614	0.142793	0.183613	-0.154475	-0.203591	-0.168435	-0.0858443	-0.309752	-0.227226	-1.19084	-0.240961	-0.241841	-0.195481	-0.19091	-0.407939	-0.278833	-0.268477	-0.103215	-0.288494	-1.75465	-0.687756	-1.01776
SLC7A7	1.537	0.395421	2.01004	0.89188	1.59261	1.59543	0.953528	0.654578	0.775021	1.17415	1.3392	1.46	1.01398	0.86728	0.539141	1.25588	9.17738	2.4874	2.07593	1.12461	0.361896	0.580575	1.38587	2.29203	0.984951	0.810661	1.04788	2.18046	1.68507	1.16323	1.21805	1.55484	1.86818	1.1769	1.61257	1.38421	3.27646	3.0699	1.34158	0.835033	2.35963	1.57624	1.73566	1.95025	0.697282	0.887549	1.24328	0.412825	2.40059
CLDN7	1.70357	1.6303	0.814835	0.431374	1.06916	1.68539	2.08418	1.93141	3.07983	3.59154	2.79778	2.48507	3.40856	2.13126	1.68466	2.09463	4.60818	1.25037	1.41115	1.4966	1.09902	1.9868	2.71101	1.06081	0.451552	2.06406	1.6465	1.05451	2.20611	1.84266	2.03362	2.55603	2.12955	1.78912	2.41658	2.05023	1.85716	1.61175	1.45038	3.32412	2.50117	3.4747	2.19569	2.41346	2.38563	1.91875	2.61001	1.53541	1.75588
H2AFV	1.3034	0.509529	1.12237	0.126513	0.57992	0.482989	0.867486	-0.000711832	0.439098	0.0761763	-0.43121	-0.0352898	-0.216404	1.02607	0.249322	-0.274424	0.721861	1.37454	1.68087	0.953819	0.335172	-0.328971	-0.407249	0.765285	-0.271022	0.469948	0.0124619	-0.225575	-0.386299	0.577569	0.24111	0.384416	-0.178882	0.0720651	0.823411	0.143819	0.861288	0.219528	0.253981	-0.0304021	-0.396237	-0.469347	-0.387711	-0.290994	0.229479	0.275561	0.827988	-0.233388	0.654639
PPIL2	0.208135	-0.4822	1.56873	-0.0310538	-0.859192	0.311571	0.305676	-0.161558	3.08421	3.21919	1.98105	2.73518	2.39783	0.738771	0.858895	-1.69618	4.26079	0.510573	0.284252	0.106306	-0.0711696	1.6734	1.81037	-0.151271	-0.110537	0.829458	-0.059639	-0.704509	2.48389	1.43735	1.66351	1.86147	1.73842	1.00451	0.7307	0.771004	0.749526	-0.0353164	-0.00976068	2.3164	2.05613	3.86625	2.45152	0.426187	0.635919	0.45924	0.440675	0.0181532	0.0283237
DBI	-0.0175497	0.6543	-0.0183144	0.707678	0.0409146	0.529239	0.375799	0.619615	0.118052	0.567528	0.78887	-0.199221	0.300442	0.634212	0.919175	0.175684	0.946781	0.0137125	0.247805	0.0178926	0.352966	0.152755	0.540182	0.342901	0.361643	0.669134	0.878281	-0.169267	-0.082695	0.214153	0.293584	0.275298	0.0970535	0.203079	0.299327	0.542958	0.330638	-0.030003	0.429816	0.316257	0.578805	0.659465	0.78868	0.55554	0.416203	0.694862	0.186483	0.319186	0.314115
PSMD8	-0.225368	0.731887	-0.088755	0.201173	-0.154967	0.146414	0.477126	0.0507272	0.341907	0.323493	0.284786	0.0932424	0.248208	-0.0258669	0.121099	-0.200332	0.237638	0.219633	0.286518	-0.24652	0.153285	-0.111311	-0.045404	0.147061	0.275293	0.106696	-0.134359	-0.203885	-0.134061	-0.48041	-0.158402	0.18269	0.0939692	0.146323	-0.0901762	0.0154019	0.369539	-0.0444215	0.0324258	0.10221	-0.0713624	0.163482	0.108937	-0.00967316	-0.024611	-0.0887555	0.331539	0.697179	0.276308
BRD1	0.0203884	-1.01061	-0.293709	-0.198319	-0.0252136	-0.312461	-0.34852	-0.0394502	-0.459297	-0.541	-0.495515	-0.336265	-0.0562181	-0.292813	-0.796035	-0.552943	-0.54789	-0.224999	0.0393531	-0.133235	-0.644256	-0.07792	0.0908396	-0.45848	-0.18926	0.0133965	0.123668	-0.461658	-0.0517146	0.0336299	-0.257163	0.0962061	-0.166207	-0.241469	-0.354968	0.0995663	-0.365435	-0.464698	0.145718	-0.16291	0.309159	-0.184662	-0.0268372	-0.305001	-0.038089	-0.374112	-1.61208	-1.87979	-0.910706
ELMO1	0.714504	-0.0414675	1.05069	0.0751533	-1.22164	-0.830588	-0.245873	-0.879134	0.00190402	-0.0845699	-0.640344	0.223188	0.0907829	-0.638679	-0.705411	-0.99752	2.1826	0.63547	-0.0306888	0.103296	-0.503937	0.0937156	-0.190285	-0.177184	-0.722191	0.318067	-0.385339	-1.20446	-0.14789	-0.393694	0.0471257	0.453897	0.603004	-0.115727	-0.278515	-0.333392	-0.139369	-0.570762	0.122374	0.933743	-0.530921	0.112027	-1.53913	-1.06049	-0.866316	-1.11764	-0.142522	-1.22113	-9.55892
WWOX	1.69322	1.10093	1.47941	1.22454	0.984592	0.262171	0.953411	0.161544	1.06016	1.01081	0.535391	1.68917	0.757282	1.22536	-0.263739	0.374382	1.42863	1.38679	1.30562	1.22125	0.504267	1.344	0.391869	0.915148	0.206508	0.638691	0.131808	0.760267	0.370207	-0.678064	0.167193	0.57463	1.21711	-0.0154074	0.695613	0.335331	1.21228	0.604513	1.17542	0.758938	0.662659	0.660634	0.743762	0.19771	0.0962822	0.192642	1.81069	0.977837	2.12806
PSMA7	-0.235852	0.299883	-0.0298451	-0.218171	0.62035	0.0848894	0.231536	0.431207	-0.294122	-0.484114	-0.325131	-0.407512	-0.367063	0.333138	0.045253	-0.510621	-0.081077	0.0525569	0.415358	0.144088	0.263067	-0.345902	-0.11366	0.253075	-0.246647	0.495905	0.399085	-0.0416313	-0.180275	-0.414321	-0.167345	-0.107962	-0.0498744	-0.190379	0.166563	-0.0119539	0.338753	-0.327355	0.428233	-0.63301	-0.365881	-0.410694	-0.691126	0.233095	0.203744	0.0595198	0.0724195	-0.104024	0.141236
PFN2	-1.77324	-1.32208	-1.39017	-1.13415	-3.07376	-1.64281	-1.06492	-1.0108	-0.957972	-0.998893	-1.03023	-0.542072	-1.19425	-0.0146357	0.0773999	-2.88846	-2.00524	-0.690074	-1.85881	-1.60406	-1.62829	-0.160433	-0.838628	0.176195	-1.61064	-1.35876	-1.59464	0.0844617	-0.120678	0.00866216	0.163093	0.0900698	0.0392842	0.0439003	-1.18556	-0.683816	-2.01829	-1.91645	-1.22295	-0.962177	-0.970619	-1.0837	-0.524496	-1.02477	0.518009	-2.24031	-0.344591	-0.0900225	-0.20209
MGC2650	0.223557	0.304904	0.241299	0.33822	-1.56464	-0.0620904	0.921265	0.488591	0.464611	0.555406	0.154862	0.400466	0.295435	-0.130569	-0.351983	-0.86478	0.446835	0.177781	0.623749	0.175104	-0.22174	-0.0960772	0.156905	0.493622	-0.198137	0.861645	0.372601	-0.293701	0.147469	0.133993	-0.201347	0.114269	0.195157	0.489259	-0.112617	0.131361	0.288806	-0.0657996	0.140816	0.416678	0.521404	0.539597	0.355346	0.560932	0.165384	0.0827019	0.012665	0.23641	0.58378
DUSP14	-0.688693	-0.312981	0.663013	-0.0185969	-2.87897	-0.464251	-0.386283	-0.395556	-0.426482	-0.530526	-1.0149	0.0621104	-0.371015	-0.658291	-0.811702	-1.55723	0.311249	-0.376672	-0.533556	-0.150879	-0.179665	-0.302334	-0.482242	-0.106018	-0.459083	-0.00419687	-0.0485728	-0.459914	-1.14513	-0.425188	-0.357776	-0.332677	-0.239761	-0.355792	-0.586976	-0.518123	0.229559	0.537868	-0.0913707	-0.0742528	-0.765933	-0.353003	-0.289975	-0.716587	0.148776	-0.255463	-0.149983	-0.198948	-0.165461
RABGGTA	0.256103	0.401909	0.149837	0.0766197	0.196455	0.013623	0.210003	-0.133302	0.330092	0.664297	0.0695233	0.487184	0.401119	0.0518924	0.0840895	0.299583	0.631917	0.357829	0.148527	-0.00108625	-0.20933	0.26119	0.108918	0.114016	-0.0720509	0.157128	-0.424602	0.431101	0.107477	-0.403804	-0.0640725	0.172432	0.162728	-0.245435	0.314538	0.252049	0.0551589	-0.410182	0.114613	0.0956886	0.0407017	0.469551	-0.222333	0.0414123	-0.20181	-0.203629	0.140572	-0.0707499	0.486573
TMEM24	0.172661	-0.0787127	0.0865548	-0.211353	-1.41061	0.366073	0.10917	-0.00235949	0.710586	0.945131	0.809853	0.346795	0.642076	-0.252409	0.213531	-1.08222	0.669285	-0.211135	0.155595	0.220847	-0.0511104	0.324846	0.703695	-0.249101	0.160551	0.149553	-0.185926	0.812732	0.152681	-0.441963	0.119608	0.399388	0.308775	-0.315489	0.0921629	0.347937	-1.08918	0.667227	0.208959	0.300231	0.368847	0.710698	0.130598	0.298359	-0.129073	0.0166763	0.237795	-0.182576	-0.302345
BCAT2	-0.570248	0.243759	-0.641468	-1.08467	-0.194293	-0.140782	-0.111308	-0.848092	0.818419	0.719703	0.329605	0.511022	0.539507	0.104271	0.0589021	-0.91207	-0.0826139	0.0651279	0.426379	0.239553	-0.325873	0.0891401	-0.0194856	-0.710073	-0.0806367	0.298141	-0.374965	-0.334265	0.121209	-0.951288	-0.386564	0.268132	0.164283	-0.288346	-0.446768	-1.1837	0.0220975	-0.312011	0.097231	0.757169	0.168825	0.437007	-0.405485	-0.569577	0.0897288	-0.691973	1.09021	0.610119	0.00148328
TIMM17A	-0.524071	-0.0978939	-0.25162	-0.193161	-0.190002	0.189868	-0.307303	-0.144384	-0.0300623	-0.17021	-0.200919	-0.291927	0.0110755	0.269303	-0.382478	-4.305	6.52752	-0.00587317	0.661664	0.509526	-0.304953	-0.203929	-0.11759	-0.522542	-0.843876	-0.40376	0.10595	-0.561529	-0.435772	0.808842	0.106703	-0.22591	0.276149	0.0154302	-0.0261021	-0.020955	0.532229	-0.812942	-0.0183153	-0.573471	-0.458418	0.204216	0.352368	-0.0202876	-0.126439	-0.160023	0.179803	-0.422578	-0.4792
LOC115098	-0.3113	-0.755546	-0.11594	0.000254905	-0.524177	-0.178408	-0.198532	-0.0270412	-0.0911932	-0.169865	-0.360145	-0.215649	-0.118884	-0.541098	-0.680077	-0.335856	-0.0901398	-0.346053	0.118383	-0.174061	-0.300438	-0.127857	-0.112178	-0.496384	0.0311885	0.0506342	0.152065	-0.376392	0.364677	0.350352	-0.468293	-0.311728	-0.442184	-0.379526	-0.358594	-0.389441	-0.479586	-0.356704	-0.184713	-0.280411	0.00446343	-0.20641	-0.106751	-0.293198	-0.177751	-0.211068	-1.03241	-1.22321	-0.157129
CBX8	0.164417	0.488245	0.417428	-0.406187	-0.421672	0.167913	0.2295	-0.285789	-0.0530171	-0.538782	-0.318329	-0.224021	0.0806909	0.500869	0.285364	-0.506273	1.34668	0.379258	0.618128	0.476304	-0.180924	-0.572427	-0.315991	-0.772101	-0.628905	0.356755	0.14644	-1.00911	1.12446	0.567311	-0.779184	0.218196	1.0751	-0.839769	0.509605	0.21679	1.02973	-0.241584	0.136528	-1.81739	-0.0934603	0.0825842	-0.122169	0.0745955	0.114931	0.061996	0.433304	0.161989	0.501435
NALP2	-1.00834	-1.62849	-0.589721	-0.924428	-3.45724	-1.01612	0.313763	-0.416678	-0.303301	-0.015803	-0.441903	-0.816445	-0.561368	0.13286	-0.0327574	-2.40507	-1.13519	-1.22024	-1.18346	0.146413	0.150755	-0.932884	-1.07459	-1.57045	-1.55101	-0.464253	-1.41468	-0.777999	0.148598	0.290752	0.665345	0.562731	0.5348	0.63524	-1.14709	-1.52088	-1.28268	-1.89072	-1.08318	-1.14116	-1.11771	-0.264882	-0.560049	-1.30284	-1.69843	-1.54363	1.04681	1.12452	-0.310122
C1orf33	-0.377969	-1.01482	-0.614156	-0.670486	-0.604452	0.0452626	-0.264463	-0.474281	-0.703133	-0.858281	-0.706244	-0.225606	-0.117136	-0.534409	-0.356238	-0.892633	-0.0811122	-0.563543	-0.396876	-0.518937	-0.262862	-0.751144	-0.2472	-0.44419	0.0165329	-0.193491	-0.579722	-0.043135	-0.0458139	-0.238587	-0.464827	-0.506267	-0.592424	-0.195378	-0.356065	-0.180891	-0.546938	-0.1706	-0.149414	-0.167253	-0.0256264	0.00460379	-0.544576	-0.256524	-0.223985	-0.0728342	-1.16874	-0.980804	-0.186155
EIF2B2	-1.06095	-0.178183	-0.785273	-0.469705	-0.489117	0.900158	-0.0912449	-0.411516	0.0563358	-0.0520321	-0.0232398	-0.265585	-0.251681	-0.343449	-0.69528	-0.0931944	1.33199	0.116054	-0.318367	-0.231555	0.0634011	-0.0175597	0.00955961	0.451444	-0.537387	-0.214179	-0.426927	-0.324651	-0.618836	0.038651	0.098105	-0.598982	-0.575855	0.230751	-1.17759	-0.214078	-0.776065	-0.0957184	-0.30154	-0.185182	0.113975	-0.0508005	0.681635	-0.994527	-0.0955944	0.28642	0.0237536	-0.142668	0.668675
AGPAT1	0.720903	-0.104927	0.0827159	-0.280286	-0.813188	0.103799	0.229555	0.0534354	0.155234	0.0859524	-0.106559	0.698347	0.108108	-0.256907	-0.0875598	-0.887482	-1.09908	0.210352	-0.00852275	-0.491349	0.789215	0.380514	-0.255821	-0.488155	-0.250461	0.0414911	-0.0289638	-0.508248	-0.0356836	-0.149248	0.654347	-0.0989425	-0.343239	0.00275969	-0.431898	-0.639624	-0.358938	-0.324287	0.43713	0.0980611	-0.135181	0.137063	-0.580608	-0.00396758	-0.273369	-0.208595	-0.0194927	0.500773	0.744008
ZNF410	-0.364576	0.151797	-0.233588	-0.233981	-0.457722	-0.244407	-0.0927097	-0.118813	0.0197153	0.237674	0.0485476	-0.0259999	0.132163	-0.272217	-0.169777	-0.358494	0.0350118	0.209961	-0.242767	-0.275031	-0.0906863	0.137274	0.287386	0.58134	-0.200601	-0.032212	-0.025112	-0.0473578	0.0237733	0.130481	0.359059	0.231864	0.0238734	0.253776	-0.205321	0.136169	-0.141354	0.077773	-0.0471205	-0.206647	0.163594	0.189381	-0.723434	0.111692	-0.0487757	0.243098	-0.337755	-0.226065	-0.602151
LOC348262	0.34381	0.99213	1.00714	0.318835	-0.964301	-0.0656737	0.509815	0.11467	0.226333	0.202505	-0.272607	0.896826	0.555812	0.662193	-0.416947	-0.0696755	0.586045	0.649422	0.590689	0.52747	-0.245234	0.571471	-0.285253	0.280637	-0.29206	0.129164	-0.290201	0.2079	-0.133994	-0.159878	0.232832	-0.153331	0.184473	-0.608742	0.016124	0.329872	0.815913	-0.148355	0.168156	0.124192	-0.360608	0.482493	-0.113722	-0.182289	-0.548342	-0.423891	0.595923	-0.231746	0.250374
CALB1	0.326046	0.534238	0.381636	-1.06371	-1.38479	0.47647	0.318775	-0.326423	0.144488	-0.163011	-0.413944	0.279667	0.180446	0.178258	-0.743765	-1.61054	1.09858	0.530129	0.501233	0.103484	-0.210206	-0.330213	-0.793126	-0.565596	-0.679395	0.233335	-0.552762	-0.619716	2.03336	1.11653	3.26875	4.25125	4.05634	3.05423	-0.0816473	0.392237	0.430983	0.0704666	-0.224914	0.0387976	-0.493223	0.652021	-0.281149	-0.0520977	-0.159051	-0.444557	0.338626	0.0856991	0.376781
HPCL2	-0.755449	0.12798	0.0427593	0.438106	-1.13088	-0.451005	-0.13667	0.0868714	-0.483845	-0.344931	0.0490582	-0.645066	-0.0849483	0.0873944	0.146589	-0.507751	0.0803591	-0.624791	-0.871205	-0.284626	-0.499335	-0.442523	-0.000613271	-0.292	-0.461788	-0.0792006	0.342874	-0.164103	0.592231	0.500983	0.257327	0.561354	0.30816	0.669465	0.391788	0.690515	-0.192067	0.101107	-0.250338	-0.460176	0.993184	-0.581252	0.451702	0.282362	0.120713	-0.0154914	-0.154444	-0.214429	-0.765734
PDZK1	0.109644	-0.110181	0.19751	-0.143967	-0.443984	-0.28365	0.248429	0.0104584	-0.117682	-0.0704693	0.0176628	-0.25147	-0.274054	-0.0320976	0.296206	-0.193071	-0.296995	0.0357618	-0.0627661	-0.0479692	-0.339291	-0.343304	-0.336918	-0.347215	-0.132456	0.0525201	-0.215901	-0.353666	-0.11824	-0.473204	-0.54032	-0.239284	-0.451988	-0.327081	-0.254606	-0.461914	-0.0012606	-0.105352	-0.146195	-0.147387	-0.443993	-0.396784	-0.366923	-0.398846	-0.276185	-0.173381	-0.270813	-0.0564999	0.0486042
SEN2L	-0.229197	-0.0211476	-0.222484	-0.942008	-1.27852	0.0118812	0.000160479	0.301588	-0.547841	-0.439498	-0.240942	-0.691215	-0.489739	-0.436123	-0.301542	-0.368993	0.531228	-0.27266	-0.336051	-0.331988	-0.501613	-0.321529	-0.23215	-0.141922	-0.252799	0.268317	0.455631	0.452412	0.560086	0.393939	0.144951	-0.510952	0.0286784	-0.0974338	1.72743	1.91487	-0.401795	-0.661294	0.0409949	-0.260246	0.364284	-0.146934	0.89402	1.76078	0.193291	-0.0939474	-0.483094	-1.38072	-0.608351
MGC4473	-0.102953	0.489928	-0.0323685	0.558889	-0.521691	0.0196304	0.0708332	0.115999	-0.00582626	0.282638	0.204722	-0.148412	-0.214789	0.174152	0.540747	-0.188398	-0.212354	0.202359	-0.313909	-0.143183	0.749897	0.105495	0.0986352	-0.0147223	0.159705	0.12355	0.42222	0.547264	-0.470609	0.489014	0.507272	-0.0758226	-0.162211	-0.0717314	0.178652	0.160538	0.171645	0.924763	-0.15418	-0.50669	0.155634	-0.250061	0.0371736	0.304384	0.532444	0.254472	0.104777	0.686699	0.0335258
PSME1	-0.344269	0.561971	0.647232	0.670977	-0.113835	0.299417	-0.0465096	0.165294	0.341176	0.328356	0.391172	0.328776	0.150035	0.0128232	0.235691	0.0129492	0.289994	0.334052	-0.359274	-0.164149	-0.12476	0.590922	0.316673	0.383827	-0.208351	-0.30267	-0.228412	0.484609	0.0274781	0.102022	0.0741704	0.160443	0.052761	0.283182	-3.63e-05	0.214202	0.236765	0.215476	0.249348	0.287855	0.324191	0.383229	0.538256	0.167621	0.544864	0.34907	0.489259	0.312454	0.667013
GOLGA5	-0.0659139	0.379706	0.266413	0.0781675	-0.0451098	0.32003	-0.0206802	0.182152	0.375285	0.500011	0.601568	0.178951	0.356195	0.132159	0.284153	0.0601479	0.572129	0.393546	-0.420956	0.0393619	0.182322	0.25133	0.557968	1.06908	0.18134	0.148443	0.0919305	0.238845	0.407222	0.853537	0.615507	0.561803	0.403687	0.704492	-0.0298225	0.383401	0.318733	0.545812	-0.00329167	0.598056	0.569147	0.422194	0.598176	0.69109	0.655407	0.428772	0.143429	0.225074	-0.0556289
ELL	0.0528352	0.0485399	-0.384331	0.63124	-0.725629	0.33323	-0.652428	0.135438	-0.199884	-0.439759	0.18303	-0.623576	-0.123034	0.134236	0.412166	0.163841	0.775165	-0.67508	-0.466034	-0.0678452	0.405916	0.16554	0.881309	0.695798	0.980743	-0.575771	-0.166816	0.293368	-0.724318	0.410017	1.22569	-0.551047	-0.216204	1.09734	0.106689	0.746416	0.605067	1.44894	-0.509842	-0.18179	0.31803	-0.645718	0.341461	0.271837	0.900583	0.284789	-0.000392234	0.586052	-0.254064
C16orf35	0.00118777	-0.0420108	-0.192704	-0.576753	0.246202	-0.492826	0.0621902	-0.6837	-0.325172	-0.22229	-0.87909	0.247997	-0.257764	0.322788	-0.63744	0.11543	-0.45649	0.128497	0.517286	0.304351	-0.653413	-0.541097	-0.943965	-1.10668	-0.539088	-0.0831753	-0.606397	-1.00034	-0.0962922	-0.563792	-1.15749	-0.502195	-0.199596	-1.06848	0.0760802	-0.65693	0.0445262	-1.60832	0.216825	-0.692166	-1.41555	-0.0540482	0.217981	-0.736776	-0.689067	-0.7635	-0.072019	-0.66619	0.195692
RABAC1	0.199299	0.979958	0.343615	-0.175592	0.214451	0.439258	1.02594	0.393912	1.05125	1.1274	0.636629	1.07353	1.07557	0.387117	0.259304	-0.00978821	0.440669	0.582719	0.853379	0.152533	0.0884425	0.319439	0.219501	0.144326	0.395086	0.59968	0.19976	-0.446841	0.211739	-0.440929	-0.0337029	0.395499	0.196165	0.106203	0.620463	0.121293	0.448178	0.101112	0.495556	1.17672	0.134285	0.489076	0.547727	0.357485	0.0903341	-0.14951	0.803487	0.681228	0.102933
NJMU-R1	-0.248554	0.089484	-1.17322	-0.680398	-2.73277	-0.0298173	-0.0896157	-0.210258	-0.16478	-0.360281	-0.805821	-0.403482	-0.188829	-0.17932	-0.27181	-1.94127	0.635563	-0.085367	-0.15092	-0.244176	-0.447322	-0.0502538	-0.708339	0.0247726	-0.494544	-0.070538	-0.108018	0.9181	0.350927	0.306901	0.357037	0.0104697	0.0285981	0.351395	-0.429117	-0.178462	-0.733297	0.340014	-0.3349	0.663659	-0.311513	0.325458	-1.6193	-0.798784	-0.604235	0.418415	-0.566485	-0.333135	-0.117128
SLC35F2	-1.17671	-0.0719353	-1.58855	-0.528575	-1.03908	-0.360039	-0.203138	-0.171557	-0.288994	0.295437	0.00531006	-0.126757	0.181633	-0.259945	-0.26572	-0.183464	0.556888	-0.799069	-0.846317	-0.679204	-0.0685329	-0.176772	0.111346	-0.504788	-0.0944536	-0.0588482	-0.145677	0.803901	-0.104796	0.325618	-0.320392	-0.92161	-0.289082	-0.20917	-0.324401	-0.0494469	-0.921791	0.151076	0.0362976	0.0939596	0.262126	0.159122	-0.23342	0.813852	0.417383	-0.00759586	-0.128784	-0.181906	-0.447125
EXOSC7	-0.886753	0.178759	-0.675289	-0.708132	-0.52788	-0.00544848	-0.0763646	-0.00644975	-0.183131	-0.451233	-0.373541	-0.383611	-0.380041	-0.49672	0.021736	-0.476024	0.739321	-0.569916	-0.29386	-0.370757	-0.0369955	-0.174981	-0.134945	0.0500885	-0.0985437	-0.0223685	-0.055838	0.59723	0.233209	0.254551	1.02884	0.0284537	0.0997491	0.294085	-0.108266	0.295047	-0.543145	0.725856	-0.759211	-0.427603	-0.297835	-0.29303	-0.333487	0.274414	0.549698	0.295613	0.132379	0.422271	-0.845431
SELI	0.353791	-0.548416	0.762761	0.0413831	0.629675	0.84535	0.304929	0.178465	-0.546622	-0.806258	-0.980444	1.13908	1.16209	0.486022	0.453871	0.249314	1.14838	0.525976	0.0447599	0.414014	0.449495	0.766038	0.979845	0.485897	-0.179333	-0.755876	-1.06313	0.137589	-0.95465	-1.27671	-0.0446301	0.151492	0.0676068	-0.388632	0.463094	0.129276	0.106833	0.743178	0.85396	1.24815	0.771906	1.25833	0.586485	0.777754	0.500952	0.681108	-0.583407	-0.771971	0.0152973
SEPN1	0.606678	-0.779453	0.683292	-0.586109	0.527681	-0.112051	0.119198	-0.131094	-0.105294	-0.128873	-0.335347	0.276369	0.174781	0.150181	-0.496618	-0.286494	-0.298032	0.475443	0.715905	0.438413	-0.225134	-0.0875285	-0.228072	-0.243188	0.338685	0.159377	-0.132436	-0.675743	0.679343	0.261832	-0.288009	0.42003	0.225085	-0.427562	0.0905666	-0.345987	-0.0114343	-0.701091	0.277778	0.214197	0.575952	-0.312611	0.171461	-0.180496	-0.232857	-0.177935	-0.833629	-1.14512	0.204947
DLX1	0.746108	-0.62049	-0.127492	-0.561389	-3.16688	-1.53661	-0.321198	-1.8625	-0.472831	-0.55363	-0.412775	-0.457924	-0.386161	-0.59214	-1.75986	-3.46527	-1.55153	-1.53472	-1.24559	-0.456576	-1.84442	-1.85022	-2.36485	-2.8061	-3.14331	-0.247416	-0.732432	-3.03618	-1.97879	-0.199196	-1.93471	-1.65508	-1.21178	-1.74587	-0.991085	-1.90824	-1.56408	-3.12658	-0.671623	-0.241588	0.00738871	-0.103365	-1.54125	-3.31883	-4.78248	-3.02554	-1.2403	-1.60659	-1.57767
CGI-12	-0.3235	0.698624	-0.77802	-0.230767	-0.976676	-0.157875	-0.394495	-0.242307	-0.545152	-0.382132	-0.224227	-0.400544	-0.46819	-0.472071	-0.113815	-0.123586	0.196038	-0.578679	-0.691028	-0.227233	-0.0538239	0.0355709	-0.15659	0.113586	-0.153449	-0.194211	0.569315	-0.011573	-0.447567	-0.0637633	-0.137788	0.216475	-0.137443	0.1254	-0.283356	-0.0792597	0.693387	0.669041	-0.404399	-0.388351	-0.191166	-0.381943	-0.216326	-0.148869	-0.284803	0.257979	-0.321919	-0.305618	0.173169
EPS8L1	1.23258	0.69661	0.246916	-0.735501	4.3559	-0.335292	0.232075	-0.106754	-0.442316	-0.0514921	-0.132454	-0.157107	0.362839	0.207069	-0.493201	1.29067	0.171023	4.89317	1.85855	1.03193	-1.08609	0.0899318	0.0501676	-4.84726	-1.1801	0.791609	0.268064	-0.485961	0.924608	2.14777	1.10906	-0.0486547	0.522165	0.290377	0.144423	-0.187981	1.49173	-1.11766	-0.05121	1.13727	-0.300094	0.314081	-1.21222	-2.01636	-1.1799	0.280723	0.537721	-0.65286	0.629263
KIAA0194	0.554437	0.00191207	0.0572414	-0.091378	-0.0915058	0.207899	0.286637	-0.0893347	-0.131808	0.0107472	-0.52366	0.00875491	-0.0368427	0.120832	0.00288225	-0.241575	0.454641	0.324702	0.776698	0.279852	-0.152367	-0.240678	-0.423516	-0.526117	0.227202	0.115779	-0.321782	-0.288615	-0.394617	-0.530095	-0.15875	-0.256827	-0.176819	-0.379242	-0.0751209	-0.514794	0.0230408	-0.493546	0.0644736	-0.288881	-0.199494	-0.0502057	-0.355302	-0.596905	-0.0273447	-0.0592591	0.0279677	-0.121419	0.247337
WIZ	0.144624	-0.572	0.296068	-0.0368357	-0.898935	0.152049	0.000711603	-0.280097	-0.260263	0.0889047	-0.0987474	0.111357	0.0151687	0.122906	-0.067792	-0.552008	0.925764	-0.085499	-0.165872	-0.103546	-0.0829085	-0.0845461	-0.361527	0.294105	-0.288607	-0.06661	-0.118653	-0.310577	0.15039	-0.327579	0.00993198	0.0421964	0.12376	-0.388694	-0.249181	-0.297562	-0.522865	0.050225	-0.254312	-1.8678	-0.303909	-0.231424	-0.280282	-0.265555	-0.37902	0.0917725	0.0863689	0.0863486	-0.718101
ITGB2	1.21051	0.828963	1.51888	1.28363	1.32784	1.15648	1.50305	1.01506	0.78866	0.0222238	0.266309	1.513	1.37608	-0.042288	-0.548739	0.981158	0.843858	1.34688	0.183188	0.948594	0.686768	1.11257	1.08152	1.31286	0.190054	0.380264	0.310333	1.12213	1.14667	1.06122	1.13836	1.27234	1.30588	1.04306	1.16443	1.044	1.09772	0.696394	0.900735	0.435665	0.30832	1.33892	1.03751	1.16809	-0.351601	-0.571448	0.043008	-0.278217	1.25619
CCRK	0.388127	0.0224835	-0.0318313	-0.500286	-0.363705	0.538596	-0.237634	-0.00987006	-0.173712	0.229317	0.68022	0.213268	0.339146	0.245571	0.425613	-0.519343	0.395604	0.198135	0.0633558	0.289335	-0.142868	0.440349	0.356342	0.290152	-0.656382	0.0788489	-0.373988	0.386973	0.597172	-0.0174951	0.573325	-0.145995	-0.627313	0.206988	-0.482331	0.270313	0.28486	0.167068	-0.597159	0.51501	0.0264582	0.186019	0.256443	-0.871053	-0.570588	-0.498399	-0.0131788	-0.919787	-0.00457247
DUSP4	-1.06423	-0.856221	-0.413931	0.49569	-1.37766	-1.18141	-0.563121	-1.38523	-0.759397	-0.745198	-1.49022	-1.35241	-0.986382	-0.629044	-1.68964	-1.26991	-1.49345	-0.325067	-1.25091	-0.416979	-0.759183	-1.45165	-1.82482	-0.504572	-2.116	-0.603347	-1.78136	-2.19534	-1.22021	-1.49846	-0.526601	-0.693668	-1.19541	-0.555414	-1.26814	-2.54855	-0.748455	-2.37315	-1.10489	-0.0659969	-1.25532	-0.604181	-1.18196	-1.81774	-1.0185	-2.52762	0.38123	-0.159644	-1.36095
MMS19L	-0.801529	-0.305379	-1.16235	-0.599172	-0.428207	-0.17747	-0.25971	-0.0957362	-0.645878	-1.01456	-0.393879	-0.822183	-0.138252	-0.857035	-0.992799	-0.491133	-0.389962	-0.450327	-0.324027	-0.256694	-0.425301	-0.282751	-0.294984	-0.280631	-0.122308	-0.166204	-0.263404	-0.0740844	-0.594738	-0.513841	-0.269803	-0.330442	-0.341958	-0.279802	-0.41323	-0.427892	-0.20631	-0.391041	0.0248355	-0.30097	-0.276747	-0.902954	-0.342781	-0.599059	0.13139	-0.3518	-0.535008	-0.724486	-0.739335
ARHGEF5	1.64521	1.22928	1.07965	1.51768	2.1838	2.31173	1.8314	1.47991	0.927909	1.02628	1.55515	0.119956	1.82317	1.21034	1.85436	1.82343	2.09336	1.58087	1.7351	1.05873	1.23334	0.78947	1.76183	1.43742	1.9263	1.60986	1.13652	2.50021	1.09639	0.866165	2.15112	0.773274	1.15759	2.27377	1.95596	1.56649	2.66638	2.55536	1.25197	1.31002	1.69669	1.54152	1.58135	2.27302	1.88584	2.18491	1.81578	1.67657	0.892037
ECM1	3.01654	-0.453137	1.56985	1.75119	0.380246	0.529021	1.17699	0.67559	0.0970189	-0.76103	-0.43992	0.595397	0.196521	1.80972	1.47416	-1.19257	0.277504	2.54257	0.851979	1.06346	0.899373	-0.088119	-0.255799	1.71178	0.561724	0.340685	0.145642	-0.962006	-1.35357	-0.534128	0.447011	0.942467	0.634693	0.622179	0.0334829	-0.22115	0.234349	-0.00119927	0.410061	-0.0658143	-0.995414	-0.851049	-0.247752	-0.383044	-0.571731	-0.672978	0.34814	0.211485	-0.966201
C6orf11	-0.469867	-0.368627	-0.901748	0.138056	-0.200067	-0.170146	0.0294672	-0.0529704	-0.488955	-0.334519	-0.962124	-0.554379	-0.818127	-0.457159	-0.668172	0.359247	-0.0477443	-0.138028	-0.323624	-0.710341	0.416292	-0.63323	-0.468171	-1.11903	-0.347775	-0.167672	-0.600863	0.629266	-1.37955	-0.765571	0.0395935	-0.141935	-0.577486	0.096688	0.105046	-0.147048	-0.29323	0.213617	-0.781667	-0.736469	-0.526026	-0.790583	-0.489899	-0.0471985	-0.635107	-0.127295	-0.101534	-0.27808	-0.688101
TNFRSF14	0.571659	1.4657	0.681104	0.452717	1.35021	0.814767	0.68133	0.0321016	1.29223	1.88609	0.975591	1.59002	1.76491	1.28812	0.23822	0.484801	1.6047	1.38162	2.39049	0.316668	0.78964	0.882011	0.870996	0.0260097	0.994382	1.01462	0.170428	0.302236	0.879256	0.819512	0.178307	-0.156505	0.432748	0.483785	0.317503	-0.0193883	0.383193	1.04989	1.11424	1.68876	0.944639	0.825951	2.5293	1.16074	-0.380442	0.848229	1.30457	-0.30077	1.05953
SNRPE	-0.975798	-0.777527	-1.14647	0.315689	-0.506132	-0.52315	-1.18105	0.0369575	-2.0219	-1.57107	-1.37852	-1.62412	-0.905959	-1.32498	0.739778	-0.44196	-0.53164	-0.821829	-1.24264	-0.248345	0.678054	-0.751324	-0.873092	-0.191935	-0.704993	-1.24885	-0.373489	-0.0415508	-0.0682648	0.728854	1.36531	-0.408773	-0.531686	1.32984	-1.41637	0.361103	-0.824909	0.0781053	-0.902315	-1.74125	-0.843606	-1.46268	-0.769802	-0.515612	0.346245	-0.228467	-0.787646	0.518359	-1.60788
LOC283874	-0.69273	-0.729381	-1.15107	0.273659	-0.298054	0.320856	-1.09337	-0.0634547	-0.905312	-1.17624	-0.70866	-0.805562	-0.723139	-1.2535	0.287912	-0.994599	0.0327165	-0.238795	-0.909316	-1.08934	0.301379	-0.140233	-0.046399	-0.151605	0.0417948	-0.909851	-0.215667	0.341943	-0.580626	0.815065	0.676087	-0.884472	-0.969332	0.764007	-1.00518	0.396112	-0.438496	0.188875	-0.869429	-0.622543	0.0586324	-0.987565	-0.31167	-0.323702	-0.194221	-0.116788	-1.89796	-0.573631	-1.05605
DJ159A19.3	0.176987	-0.0623751	0.324052	0.0869296	1.00204	0.150573	-0.356427	-0.751158	-0.236558	0.241456	-0.556814	0.69555	0.347786	0.522893	-1.10723	0.18198	-0.323948	1.93503	0.960822	0.0315246	0.0389398	0.590016	-0.836815	0.0477477	-0.52409	0.155682	-0.310901	-0.26724	0.251891	0.621228	0.132523	0.220031	-0.331718	-0.117416	-0.966964	-0.511726	0.942167	-0.133992	-0.724219	-0.424249	-0.621816	0.538633	-0.865159	-0.459873	-1.29104	-0.706406	0.287616	-0.187951	0.407558
HSPC009	-0.106407	1.83576	-0.164559	0.0454283	0.457286	0.644502	0.75863	0.82538	1.22522	1.33326	1.20337	0.722104	1.00976	0.6604	0.806188	0.972051	1.08645	0.0783463	0.641299	0.377318	0.828593	0.791963	1.07942	0.433098	0.929955	0.727997	0.820977	1.30541	0.446678	0.602249	1.45414	0.929073	0.818879	1.34835	0.854502	1.16138	0.252665	1.20957	0.506168	1.03684	0.970258	1.07855	0.637936	2.22459	1.23699	1.0928	1.14366	0.977935	0.68484
FLJ10539	-0.471611	0.0684183	-0.978912	-0.459013	-0.239162	-0.364951	-0.0922493	-0.345317	-0.759515	-0.467469	-0.334972	-0.822097	-0.79357	-0.513095	0.144879	-0.178362	-0.13573	-0.400686	-0.508929	-0.953876	-0.0655922	-0.207006	-0.05416	-0.0416395	0.305219	0.00681175	-0.141157	0.265062	-0.819322	0.834243	0.647835	-0.833836	-0.8358	0.287895	-0.389401	0.822204	-0.604227	0.59661	-0.899107	-0.0781617	-0.108067	-0.706958	-0.0910237	0.357716	0.368042	-0.137787	-0.343386	0.577035	-0.573052
LTBR	2.13207	0.582598	1.09731	1.09855	1.05897	0.928389	0.440414	0.750683	1.36799	1.01861	0.784797	0.897532	1.119	0.191316	0.664403	0.825374	1.02878	1.31318	1.4541	0.778354	0.534983	0.843703	0.884615	0.69321	0.823494	0.993218	0.576766	1.42326	0.289898	1.09345	0.162101	0.21783	0.269233	0.599143	0.824946	0.473648	0.917177	1.13972	1.00207	1.0351	0.768675	0.191652	0.64622	1.54871	0.836924	0.634698	1.16153	0.547523	0.958231
PLAT	1.0414	-0.504175	0.302833	1.41492	-0.807397	0.0290888	-0.257445	0.283873	0.0166704	0.462213	0.246763	1.07755	0.421139	-0.537958	-0.314677	-0.225949	0.21644	1.61858	-0.330344	0.00888677	0.384567	0.702369	0.799573	0.931918	0.185546	-0.919885	-0.849193	-1.2988	-2.62334	-0.991499	0.414347	-0.111587	-0.913772	0.457706	-1.13805	-0.550004	-1.39203	-0.657845	-0.481706	0.379118	-0.0970771	0.791123	0.900757	0.862695	-0.0920065	-0.691888	-0.116793	0.606001	-0.971319
HSPA1B	-1.24208	-0.447805	-1.60657	0.443799	0.200956	0.359346	-0.118144	0.704974	-0.193974	-0.401098	0.90643	-0.719681	-0.427513	-0.813403	0.20527	-0.433944	0.216648	0.208036	-0.0824036	-0.415304	1.37018	0.729265	0.752426	0.390117	0.441692	-0.936854	0.482719	0.342175	-0.371683	0.439123	1.14068	-0.908802	-1.38185	0.868381	-0.587591	1.03604	-0.0900848	0.808576	-0.0994143	-0.182999	0.584914	-1.81457	0.874814	0.589253	0.990044	-0.306431	-0.690215	1.47435	-0.438338
RBM30	-0.672997	-0.331705	-0.414005	-0.5792	-1.09661	-0.601101	-0.355105	-0.335741	-0.311148	-0.302576	-0.565797	0.168847	0.0849279	-0.122162	-0.649978	-1.06805	-0.184215	-0.13206	-0.368594	-0.0344063	-0.498665	0.0573538	-0.211775	-0.186845	-0.283048	-0.371909	-0.630762	-0.0156689	-0.0708017	-0.0480362	-0.983332	-0.621873	-0.792309	-0.717238	-0.334028	-0.32198	-0.574489	-0.33173	-0.221745	-0.300663	-0.20928	0.188191	-0.352142	-0.620943	-0.619594	-0.521089	-0.520743	-0.97659	-1.06843
MGC11349	0.017297	0.138581	0.215016	-0.353863	0.0674525	-0.402925	-0.0995886	-0.118443	0.051101	0.0754376	-0.0652531	0.0672135	0.219557	0.356375	-0.410815	0.296372	0.18007	0.223833	0.428057	0.415783	0.0867837	-0.242631	-0.191818	-0.172554	-0.656724	-0.0287749	0.0298126	0.227124	-0.412057	0.58677	-0.107723	-0.317338	-0.411707	-0.0034217	0.0375086	-0.315877	-0.0512311	-0.150602	0.367006	0.502706	-0.250987	-0.000235348	-0.210052	-0.925346	-0.455062	-0.0175586	0.401224	-0.326404	-0.524316
RAN	-1.01493	-0.260452	-1.2045	-0.500149	-0.637458	-0.171398	-0.722011	-0.598673	-1.09646	-1.36122	-0.918167	-1.2543	-0.895104	-0.732265	-0.329217	-0.532138	-0.351356	-0.806759	-0.845582	-0.705174	-0.209487	-0.322403	-0.665332	-0.0131375	-0.391231	-0.515564	-0.174313	0.0408156	-0.853657	-0.431076	-0.027452	-0.284555	-0.506419	-0.0655083	-0.507976	-0.0431769	-0.380744	-0.0583567	-0.636213	-0.995944	-0.100516	-0.733192	-0.198094	-0.311879	-0.0152498	-0.0906241	-0.362728	0.113965	-0.110482
TMEM8	0.945214	0.776879	0.855295	0.652182	1.06128	0.322591	0.766802	0.27504	0.846119	1.22607	0.635444	0.341355	0.750108	0.57329	0.000931045	1.26143	0.607197	0.374514	1.19821	0.438169	0.726639	0.0762933	0.162746	-0.13674	0.83108	0.920859	0.412086	-0.119641	0.955266	-0.419565	-0.404044	0.618205	0.450628	-0.545348	0.95831	0.17152	1.12536	0.0444877	1.11565	0.415515	0.210396	0.697591	0.406809	0.561852	-0.0715007	-0.357416	0.0663705	-0.165163	0.876486
C19orf29	-0.128302	-0.39108	-0.745635	0.255546	-0.110944	0.45434	-0.126756	-0.092016	-0.175299	-0.109405	-0.264209	-0.249757	-0.311281	0.108781	0.0532638	-0.264253	-0.0754898	-0.0290016	-0.00543615	-0.207347	-0.273549	-0.0892448	-0.447039	-0.00767909	0.0134739	-0.167667	-0.384646	0.33082	-0.437796	0.387053	0.14539	0.027361	0.00551861	0.629438	-0.35155	-0.450482	-0.0127979	0.778274	-0.535584	-0.30265	-0.230679	-0.29599	-0.0124376	-0.19949	-0.286061	0.183083	-0.163946	-0.271494	-0.409422
MGC32020	-0.144837	-0.665581	0.0263937	-0.471729	-0.33035	0.0453755	-0.285405	-0.0640604	-0.200269	-0.580859	-0.394867	-0.326798	-0.0324342	-0.556308	-0.317345	-0.212172	-0.113916	-0.443629	-0.151109	-0.208695	-0.334163	-0.127067	-0.011682	-0.437714	-0.0347338	-0.0789952	0.091673	-0.359729	0.233066	-0.0797975	-0.365566	-0.238369	-0.484108	-0.0214624	-0.294914	-0.340831	-0.279284	-0.180733	-0.294372	-0.519707	0.110063	-0.0294438	-0.0476129	-0.239538	-0.263265	-0.260937	-1.28887	-0.978	-0.110453
FLJ32384	-0.220801	0.131444	-0.161	-0.0658663	-1.02872	0.165264	0.0366124	-0.256091	-0.151154	0.0730185	-0.285039	0.109812	0.079384	0.551394	0.481745	-0.130473	0.477414	-0.0604565	-0.0797882	-0.183856	-0.229831	-0.313964	-0.344377	-0.337026	-0.259767	0.169093	0.0308117	-0.0544587	0.817584	-0.392672	0.213062	0.524659	0.208222	0.461335	0.130897	-0.0956656	0.389016	-0.244726	0.501587	-0.0443283	-0.30101	0.354072	-0.26481	-0.0674652	0.0501234	0.0967216	-0.0720505	0.191312	0.173556
NKD2	0.809426	-0.381669	0.40498	0.366271	-1.6387	-0.204168	0.565549	0.632915	-0.186375	-0.542961	-0.350141	0.183621	-0.921543	0.0202431	0.451056	-0.410676	2.96615	0.216799	-0.21497	-0.0131995	0.143409	-0.514389	-0.394085	0.32287	-0.162886	0.400955	0.41899	-0.412758	-0.0195121	-0.338388	0.0155654	0.116604	-0.039194	0.0384792	-0.324754	0.0444079	0.88223	0.555036	-0.705546	-0.324478	-0.0494718	0.148111	-0.0156641	-0.403473	-0.232763	-0.0809303	-0.596321	0.514331	-0.0301524
LOC197322	1.02947	0.26194	1.29579	1.5618	1.0231	1.65675	0.262524	0.412715	0.532018	0.738351	0.905662	0.722137	0.911469	1.5743	1.46381	0.562385	1.29584	1.60157	0.737623	0.210299	1.07202	0.777754	1.06927	1.10149	0.7467	1.06864	1.96215	0.640516	-0.0402303	0.736343	0.815123	0.0772007	0.247457	-0.159459	-0.0996261	0.802287	0.984977	0.906724	0.65975	0.798798	0.80244	1.2727	0.931435	0.207695	0.441445	0.562202	-0.432348	0.556664	-0.0747272
FBXW9	0.612417	0.202963	0.108569	0.703384	0.0761071	0.170711	-0.146169	0.142754	0.0619797	0.197412	0.519847	0.245522	0.486208	0.598703	-0.0299747	-0.0844163	1.00555	0.693993	0.605272	-0.119821	0.393582	0.39355	0.703706	0.314962	0.230478	-0.103473	0.232805	-0.135868	0.486998	-0.482411	0.216637	-0.0377037	0.228535	-0.263183	0.230326	0.468179	-0.188249	-0.350955	0.0851251	0.234404	0.403263	-0.491829	-0.147596	0.163558	0.00444021	-0.227191	0.390181	0.0463361	0.0622093
ADSS	-0.588614	-0.159769	0.0201532	0.121596	-0.633852	-0.463478	-0.177302	0.274224	-0.218527	-0.140664	-0.0859882	-0.398406	-0.297809	0.130535	0.240182	-0.129432	0.201189	-0.412644	-0.441866	0.0923629	0.242086	-0.227246	-0.0144188	0.639745	0.013255	-0.311503	-0.552065	-0.16721	-0.255037	-0.417679	0.147232	-0.363897	-0.0818408	-0.210087	-0.414794	-0.208084	-0.358625	-0.0771732	-0.168972	-0.136856	0.119385	-0.0117855	-0.299882	0.488593	0.484394	0.0737843	-0.530545	-0.112735	-0.341907
ACAS2	0.900662	1.08365	0.948512	0.257439	1.27803	0.582065	1.36638	1.35671	1.99378	2.36155	1.96615	1.31234	1.94109	1.48462	1.26436	1.35743	0.686598	0.404468	1.26995	1.24643	0.786805	0.942489	1.37484	0.0359926	0.858097	1.51421	1.40163	0.0316419	1.96802	1.50514	0.161526	0.712352	0.806332	0.177971	1.10703	0.416934	0.700443	0.587723	1.25823	1.9423	1.4661	1.80259	1.2981	1.18536	0.509001	1.49277	1.26039	1.01428	0.505007
GAGEB1	-0.0774963	0.891078	-0.412309	-0.121294	-0.135958	-0.0103015	-0.332268	-0.0607422	-0.0873653	-0.306783	-0.0754078	-0.409784	-0.276331	0.0343368	0.118875	0.128242	0.257683	-0.335673	-0.352741	-0.220781	-0.135152	-0.0151949	0.0336222	-0.317613	-0.0979968	-0.391989	-0.209585	0.388808	-0.493707	-0.110206	0.226927	-0.0583313	-0.118302	0.337107	0.32073	0.621812	-0.256252	0.265913	-0.579757	-0.240926	0.267375	-0.451095	-0.199118	-0.157612	0.167569	0.194492	0.159276	0.012253	0.0353647
SCGF	0.888052	0.493785	0.541361	-0.274138	0.358797	-0.365355	0.474052	-0.084117	0.174571	0.153904	-0.341196	0.593143	0.459601	-0.194992	-0.616264	0.307762	-0.260832	0.661827	0.577613	0.426214	-0.193298	-0.222674	-0.222417	-0.0282804	0.0306235	0.229081	-0.246637	-0.71382	0.494848	-0.262657	-0.406759	0.181407	0.264483	-0.422283	0.476422	-0.280668	-0.0473883	-0.812731	0.380565	-0.0147417	-0.4449	0.32766	-0.627881	-0.300786	-0.442151	-0.511125	0.108231	-0.55501	0.0552499
STRN4	1.39437	0.586801	1.27511	-0.164853	0.477394	-0.213803	0.915455	-0.502222	0.516985	0.92785	0.0118367	1.06656	0.619711	0.724698	-0.211101	0.226855	-0.102008	0.803809	0.560387	0.591559	-0.128638	-0.193224	-0.544999	-0.336234	-0.52053	0.929875	0.0162887	-0.821111	1.11929	-0.0341349	-0.230758	0.762893	1.10925	-0.700045	0.564212	-0.67639	1.14477	-0.682617	0.666715	0.250957	-0.6309	0.956753	-0.0477502	-0.821848	-0.599487	-0.256749	0.346946	-0.433872	0.381408
MGC23908	0.0744014	0.532711	-0.210223	-0.0853815	-0.0677967	0.00755105	0.172984	0.102929	0.0064825	0.0152762	-0.0793809	0.0409173	-0.00674745	0.282108	0.331403	0.14606	0.125418	0.0479706	0.030226	0.0235218	0.0537468	-0.0192582	-0.155153	0.0968421	-0.078495	0.294456	0.229668	0.140783	0.515758	0.54842	0.373941	0.462404	0.369571	0.518844	0.32665	0.409776	-0.269149	0.0221714	-0.135554	0.125643	-0.225673	0.041036	-0.257468	-0.124866	-0.184386	0.0862482	0.200736	0.228448	-0.195432
FUBP1	-0.32642	0.443537	-0.382701	-0.628	0.0364728	-0.639871	-0.196258	-0.519333	0.274182	-0.211163	-0.270347	-0.326611	-0.127804	0.493076	-0.508413	0.0307694	-0.681653	-0.0301652	0.17574	0.181597	-0.65038	-0.374283	-0.508921	-0.496751	-0.747907	-0.346744	-0.652942	-0.413031	-0.359229	-0.769856	-0.251312	-0.285495	-0.156233	-0.519833	-0.0982877	-0.643114	-0.307525	-0.438094	0.189659	-0.0877288	-0.406375	0.0180813	-0.125678	-0.592047	-0.295654	-0.307809	-0.106563	-0.714119	-0.0856772
MAGEA11	-0.751798	-0.971389	-0.265348	-0.715978	-4.1174	-1.98373	-0.534398	-1.60768	-0.532658	-0.312862	-1.55655	-0.823558	-0.479058	-0.588895	-1.46621	-4.10149	-1.92739	-1.54401	-1.20141	-1.02498	-0.984784	-1.24666	-1.65975	-2.13581	-2.00086	-0.253692	-1.56183	0.40018	-0.550763	-5.03094	-1.61621	-0.636492	-0.627677	-2.08287	-0.599009	-0.584207	-0.485144	-1.55109	-1.25699	-1.23499	-1.66027	-0.546972	-1.40837	-0.768685	-2.10017	-2.24842	-0.994804	-1.83431	0.790857
USP30	1.41215	1.28939	1.46239	-0.173433	1.2366	-0.421854	1.02223	-0.341539	1.62495	1.67358	0.307007	1.30692	1.21164	0.916858	-0.35077	0.784191	-0.421007	1.18764	1.75693	0.967763	-0.559466	-0.152593	0.0792213	-0.738884	-0.672763	0.768965	-0.373301	-0.897721	1.20782	-1.01593	-0.268091	0.992287	1.22701	-0.703566	0.971326	-0.47239	1.19334	-0.494154	1.15852	1.32279	0.0391969	1.52698	0.28215	-0.586779	-0.686544	-0.594095	1.20701	-0.244605	1.08833
P2RX5	-2.26672	-0.949143	-1.44072	-2.44288	-2.36369	-2.11702	-0.645266	-1.52144	-0.666	-1.12985	-1.77422	-0.0201341	-0.197016	-0.483492	-2.87959	-0.111815	-0.71557	-1.99189	-1.88674	-0.57614	-0.649417	-0.511938	-0.875195	-3.01534	-4.10061	-0.852053	-5.13426	-0.889256	-2.19929	-2.30176	-3.08153	-2.15921	-2.31345	-2.77857	-1.17516	-2.22309	-1.02476	-1.28371	-0.141303	0.461922	-0.827196	0.00363953	-0.504399	-1.64402	-0.500878	-0.84124	-1.99803	-1.95302	-0.211932
CARS	-0.538799	-0.322172	-0.094231	0.0539784	-0.382212	-0.170766	0.630106	0.445043	0.226024	-0.01261	0.117721	-0.267076	0.0131975	-0.432432	-0.22062	-0.34019	-0.122823	-0.298979	-0.386112	0.0394471	0.0782086	-0.0118912	-0.102096	-0.324942	-0.214665	0.0586465	0.126191	-0.0681859	-0.0504009	0.0172741	-0.0560056	0.0682479	-0.0180384	0.440583	0.116458	0.507903	-0.00487446	0.296324	0.215726	-0.337919	0.0562118	-0.267335	-0.0255176	0.00361444	0.278725	0.0680791	0.0579705	0.232162	-0.210608
UCK2	1.45361	0.701935	1.71126	1.28793	1.4197	0.856842	0.159139	0.446824	1.78459	2.04346	1.92725	1.32438	1.68642	0.147249	0.34111	0.384866	0.957537	0.437402	1.05293	0.35465	1.03102	1.81653	1.77705	0.976864	1.36873	0.306419	0.548426	0.752411	1.10827	0.699778	1.16043	0.403501	-0.2845	1.19401	0.645364	0.514125	1.25741	2.12854	0.575957	1.68705	2.17635	1.69581	1.31771	0.656087	0.612009	1.21329	1.58945	1.78345	0.0566438
SUV39H1	-0.0208691	0.397067	-0.494508	-0.994833	0.10382	-0.429781	0.083211	-0.370031	-0.04886	-0.47262	-0.998241	-0.374961	-0.24527	-0.495084	0.165033	0.199648	-0.270045	-0.0597481	0.269947	-0.728053	0.00729701	-0.864359	-0.807048	-0.789139	-0.277153	-0.0721694	-0.643419	0.169797	-0.520518	-0.709272	-0.628009	0.0147261	0.071187	-0.548803	0.258383	-0.435373	-0.565232	-0.705788	0.11896	-0.0566346	-0.519337	0.0167963	-0.837902	-0.654718	-0.284637	-0.0428251	-0.411783	0.454714	-0.281631
ZNF589	1.1129	-0.00282469	-0.238221	-0.783718	-0.409163	-1.06175	-0.024477	-0.402384	-0.423812	-0.335347	-1.15023	0.141804	-0.227776	0.0641849	-0.68616	-0.950207	-0.965033	-0.0698028	0.0040295	-0.228882	-0.511137	0.0481977	-0.435732	-0.691835	-0.446534	0.0751716	-0.719354	-0.194314	-0.139697	-0.53432	-0.8292	-0.623554	-0.557356	-1.2272	-0.0476833	-0.523566	-0.728369	-0.860254	0.0431323	-0.215495	-0.20556	0.233836	-0.816147	-0.515874	-0.389318	-0.995529	-0.355239	-1.05148	-0.0459642
CYHR1	1.16091	0.706336	0.4045	-0.529816	0.424908	0.478376	0.64473	0.300908	0.374556	0.265054	0.230326	0.847026	0.259514	0.594206	-0.649263	0.20928	0.694998	0.655284	0.439488	0.254906	-0.313583	0.259686	-0.0438317	-0.241541	-0.331851	0.957566	1.2375	0.217738	0.402309	-0.895397	-0.418206	0.347887	0.339595	-0.0750115	0.454429	-0.305144	1.25665	0.83	0.401704	0.300359	0.183983	0.416583	-0.702974	0.547471	-0.501065	0.479735	-0.159151	-0.079743	0.28138
EPHX2	1.47093	0.77046	1.96297	1.44265	1.30339	1.36845	0.176809	0.690596	2.01245	2.00984	2.13419	1.5563	1.85691	0.59117	0.473052	0.60828	0.774393	0.681641	1.23386	0.231917	0.470267	1.53922	1.97576	1.19932	1.89025	0.217882	0.584998	0.934685	1.06384	0.980754	0.692585	0.418299	0.536031	0.901156	0.70595	0.951995	1.29994	1.86833	1.19586	1.97073	2.07858	1.90908	1.65033	0.687382	1.21201	1.49891	1.68745	1.57562	0.933801
MGC11266	0.542393	-0.333134	-0.496043	-0.337235	0.702181	0.801378	0.0783679	-0.270807	-0.258949	-0.175177	-0.581521	-0.00304373	0.0432375	0.617821	0.0426906	-0.0318507	0.324627	-0.243516	0.865496	0.245692	0.39193	0.500603	-0.0791375	-0.26224	0.708604	0.268083	0.386072	0.272427	-0.786178	-0.586679	-0.438032	-0.372166	-0.0304281	-0.198219	0.266255	0.349064	-0.0894404	0.262513	0.0232531	-0.777183	-0.386332	0.359507	1.6768	0.337209	0.65785	0.809328	0.144904	-0.253144	0.44886
FLJ10458	-0.13975	1.00899	-0.219267	-0.47733	0.61143	-0.0465555	0.159065	-0.218593	0.358574	0.264228	-0.089199	0.143849	0.024889	0.654772	-0.63608	0.861949	0.0798046	0.452177	0.423174	0.652863	-0.472254	-0.227119	-0.0601227	-0.547748	-0.554444	0.0556444	-0.110624	-0.22895	0.119891	-0.300599	-0.223862	0.255626	0.303105	-0.0461455	0.422432	-0.134388	0.29844	-0.192327	0.740647	0.00863838	-0.393973	0.285569	-0.343378	-0.310266	0.231092	-0.165319	0.937774	-0.353263	0.364861
GSTA2	1.44157	0.327429	5.46806	3.19495	1.98136	-0.491227	0.475808	-0.988472	0.207392	0.403986	-0.327688	0.147809	0.295656	0.745369	-0.582292	0.11938	-1.91188	1.01599	0.658176	0.604081	-1.32877	-1.53156	-1.31569	-1.65651	-0.0884777	-0.888162	-0.57679	2.07607	3.48769	1.85304	0.506668	1.91036	1.88591	1.34702	0.202773	-0.235752	1.51294	1.17708	1.33195	1.20681	-0.242362	-3.52192	-0.611367	-2.04726	-1.48056	-3.73352	1.10748	0.082904	3.2275
H17	-0.369269	0.0561167	0.0394211	-0.635254	-0.481707	-0.0408516	-0.161613	-0.915233	-0.0229874	0.206501	-0.208736	-0.274732	0.371987	-0.121137	-0.805296	-1.47526	-0.0373173	-0.635536	0.174695	-0.0485354	-1.56793	-1.02899	-0.39246	-8.26295	-0.993072	0.113555	-0.796571	-0.747396	-0.18138	-0.404114	-0.818925	0.297669	0.0579801	-0.535213	-0.211659	-1.42252	-0.420724	-1.32274	0.336204	-0.64559	-0.654383	-0.39437	0.379086	-0.800439	-1.1381	-1.99935	0.218694	-0.656387	0.284403
TA-NFKBH	0.0161877	-0.903741	-0.102257	-0.0212354	-0.059046	-0.195666	-0.00978328	-0.0711485	-0.2837	-0.361364	-0.352245	-0.127826	0.210392	-0.383002	-0.575998	-0.079403	-0.400978	-0.319915	-0.0731376	-0.149473	-0.319614	-0.145978	0.01746	-0.463693	0.0221557	0.284228	0.00782511	-0.294045	0.0467777	0.125535	-0.321033	-0.0890823	-0.287179	-0.0748037	-0.155947	-0.602679	-0.38454	-0.602153	0.109639	0.174475	0.237289	-0.189719	-0.0576553	-0.179217	-0.0724486	-0.11768	-1.56841	-1.72332	-0.201615
ZNF237	0.143114	-0.331705	0.624271	-0.123619	-0.187912	0.259758	0.0344344	0.312885	-0.0331024	-0.162932	-0.583505	-0.0294698	0.210275	0.657283	0.369764	-0.656802	0.430572	0.218618	0.176819	-0.0711187	0.15742	-0.601104	-0.525471	0.0926808	-1.04459	0.548348	0.0580248	0.265986	0.604574	0.0982137	-0.43296	0.802336	0.474194	0.068182	0.287872	-0.0376506	0.673885	0.000310635	0.197267	0.251315	-0.149906	0.292039	-0.0602798	-0.237589	-0.311466	0.417117	0.0735178	-0.41968	-0.213132
C1orf41	-0.639897	-0.347358	-0.736582	-0.191447	-1.69841	-0.904123	-0.528313	-0.40011	-0.607591	-0.400575	-0.0510419	-0.800963	-0.642489	-0.368949	-0.12178	-1.99564	7.19511	-1.39128	-1.19977	-0.388324	-0.092071	-0.0963187	-0.388922	-0.498658	0.00761365	-0.563336	-0.500565	-0.301393	-0.859923	0.0743749	-0.0258741	-0.244668	-0.189097	0.363495	-0.873864	-0.344538	0.083865	0.208794	-0.834039	-0.541065	-0.350697	-0.617336	-0.098216	-0.768177	-1.42498	0.0016185	-0.512184	-0.209883	-0.456747
LRRIQ1	-0.123368	-1.08832	-0.389856	-0.171936	-0.1484	-0.180979	-0.259774	-0.126857	-0.467078	-0.553759	-0.504456	-0.221292	0.110567	-0.450642	-0.50487	-0.0740186	-0.397217	-0.356518	-0.254731	-0.364543	-0.522179	-0.203408	0.0151694	-0.541727	-0.146082	-0.0388349	-0.085046	-0.397212	-0.035163	0.00370461	-0.448502	-0.329564	-0.522644	-0.236129	-0.325134	-0.368612	-0.49513	-0.41423	-0.0316316	0.0318629	0.150483	-0.370815	-0.146668	-0.181862	-0.169421	-0.366133	-1.74626	-1.75534	-0.377581
ATP5F1	0.259822	0.0535399	0.0639951	0.163106	0.189069	0.132541	0.395588	0.38458	0.120355	0.120068	0.467241	0.0656006	0.227284	0.253729	0.270829	0.19657	0.258207	0.313811	0.339412	0.156401	0.259992	0.320069	0.376589	0.0536616	0.218941	0.197526	0.527044	-0.0138671	0.246718	0.399515	0.163925	0.198824	0.0618024	0.13662	0.264039	0.371363	0.0312989	0.0797789	0.105177	0.189701	0.244252	0.124616	0.195247	0.0565468	0.0092464	0.337557	-0.0294573	0.368523	-0.0539428
TXNL2	-0.651003	-0.168227	-0.847901	0.0934414	-0.0250425	0.331796	-0.793175	-0.215176	-0.307624	-0.739286	-0.498334	-0.58539	-1.01418	-0.125605	0.144776	-0.481181	-0.00957583	-0.469705	0.143724	-0.131083	0.274023	-0.189164	-0.29727	-0.303892	-0.170553	-1.05332	-0.484511	0.229857	-1.16541	-0.473434	0.870363	-0.715534	-0.734455	0.65099	-0.492707	-0.179833	-0.508691	0.450264	-0.351036	-0.660435	-0.274766	-0.517138	-0.129785	-0.571016	-0.425772	-0.166995	-0.142949	0.278703	-0.721607
RBMX2	-0.379175	0.00254649	-0.288359	0.0118055	0.217139	0.426722	-0.127686	0.576262	-0.0204142	-0.0805903	-0.686205	-0.130478	-0.155421	0.230562	0.736988	-0.262908	0.904388	0.40236	-0.0189014	-0.259825	0.402211	0.247366	-0.131931	0.564336	0.999605	-0.297429	-0.0212234	-0.16148	0.193256	0.112776	0.846587	0.209586	0.39495	0.311239	0.101754	0.00857054	0.461452	0.294652	-0.220406	0.060522	0.33422	0.446929	0.283721	-0.915806	0.189691	0.478648	0.449659	0.267139	0.147239
HNRPC	-0.613321	-0.076726	-0.0848759	0.340014	-1.49479	-0.970267	-0.960012	-0.491736	-1.15064	-1.51078	-0.986826	-1.05484	-1.2609	-0.148781	-0.299226	-0.804653	0.261177	-0.183592	-1.42544	-0.273391	0.170175	-0.304103	-0.490998	0.295806	-0.782303	-1.21601	-0.607799	-0.16256	0.0819216	0.335344	0.0488484	0.137799	0.317389	0.0346349	-0.348671	0.40976	0.0473091	-0.299798	-0.845185	-1.2494	-0.553095	-1.05034	-0.456211	-0.562945	-0.0292117	-0.467739	-0.0891793	-0.145505	-0.977535
LANCL1	-0.880576	-0.948062	-0.680076	0.359676	-0.210892	0.0738324	-0.80928	0.00881067	-0.944839	-1.29196	-0.481584	-0.549907	-1.09996	-0.849948	0.422088	-0.590822	-0.472648	-0.444221	-1.11158	-0.378149	0.510643	0.391003	0.0346109	0.841687	0.045032	-0.750433	0.258904	0.18115	-0.346008	0.257163	0.63967	-1.22336	-0.0518112	-0.313942	-0.757787	0.165176	-0.967841	0.190598	-1.093	-1.08959	0.0484621	-1.0134	0.0363287	0.0111069	0.507447	0.261574	-0.765209	0.597187	-1.09343
ANKRD1	-1.88429	-1.30859	-0.442754	0.960811	0.123088	0.496469	-2.11861	0.019362	-1.40977	-2.17832	-0.387086	-1.30558	-1.32106	-0.836786	0.877846	-1.90157	-0.61454	-1.31079	-0.756196	-1.66885	0.00110893	0.600982	-0.249861	-0.587853	0.091694	-1.80613	0.45512	-0.138157	-0.936838	0.847605	-0.417419	-0.320878	-0.307456	0.350011	-1.35102	0.75064	-2.57678	-0.0980192	-1.6495	-2.53736	-0.121897	-1.17111	1.04901	-0.217108	0.429785	0.308824	-1.08798	0.976476	-0.174874
PCYOX1	-0.30909	-1.32457	0.32007	0.921377	-0.803761	0.428983	-0.968326	0.581552	-0.48958	-0.893413	0.079357	-0.396437	-0.763566	-1.18995	0.265965	-0.611398	0.371061	0.0311447	-0.697334	-0.885877	0.514121	0.577125	0.215107	0.379531	0.791533	-0.689156	0.704564	1.05071	-0.791905	0.666173	1.01319	-0.823475	-0.583618	0.583682	-0.743033	0.772097	-0.874911	0.735928	-1.28251	-0.481662	0.310743	-0.859213	0.116117	0.0853318	0.0472585	0.307472	-1.30821	-0.399168	-0.548369
STMN2	0.507727	0.0587826	0.516928	0.79852	2.43989	-0.188467	0.190735	0.104781	0.958819	0.675524	0.680739	1.37283	0.773462	0.403569	0.995865	1.33359	-1.30265	0.277077	0.904782	0.260669	-1.04672	0.956803	0.84713	-0.0538746	0.0190261	-0.0363998	0.225535	0.626013	0.520341	0.966863	0.0670835	0.466913	0.128848	-0.198184	0.685691	0.454043	1.56051	0.347976	-0.712346	0.326769	1.11811	0.486098	0.712867	-1.14523	-0.623525	-0.934874	0.5456	-0.0762285	0.567932
CHRNA1	-1.58846	0.300729	-0.633769	-0.0285058	0.38117	-0.382162	-0.0318351	-0.414513	0.484693	0.391842	-0.241112	0.0856986	0.0202372	-0.0523273	-0.184819	0.190554	-0.359155	0.761752	0.58011	-0.0780567	-0.412367	-0.643442	-0.704176	-0.192986	-0.00649578	-0.17285	0.499177	-0.318882	-0.23705	0.979013	0.37295	0.332255	0.0850543	-0.209804	0.0802251	0.24062	0.8981	-0.118594	0.40859	-0.219293	-0.0576124	0.611089	-0.758577	-1.18306	-0.8535	-1.24268	0.281946	0.290578	0.851853
BRD2	0.3629	-1.1544	0.446604	0.0823249	-0.788552	-0.262413	0.434117	0.436354	0.0325019	0.0147571	0.00679828	0.3815	0.349516	0.0445267	-0.0489635	-0.561734	-0.166644	0.483613	-0.49368	0.118829	0.0281823	0.291391	0.0288522	-0.00600369	-0.0644499	0.545035	0.286081	0.290687	0.325498	0.0776374	-0.0175656	0.553872	0.343553	0.348267	0.0380914	-0.170231	0.132548	0.697223	0.00780269	0.352771	0.172339	0.222189	0.127704	0.231559	0.1021	-0.0455735	-0.284288	-0.613848	0.383553
CHRM1	6.21087	6.20463	2.3368	-2.95144	1.33072	0.263747	2.82843	-8.41982	8.21249	5.04145	-0.377154	1.17092	1.69177	1.17369	-0.372946	0.424039	0.719192	1.39273	3.23805	1.28538	-0.0790965	-5.57713	-8.44653	-1.33475	-0.846515	4.97991	-7.21392	-1.60355	1.92435	-7.93141	-1.18675	1.56277	3.14868	-1.34263	1.03418	-0.794608	6.01279	-1.92068	1.62496	0.924999	-2.36741	3.68455	-0.793047	-2.42559	-2.04008	-1.2702	1.80377	-0.368778	2.03639
MGC12935	0.905569	1.33694	0.280487	-0.38512	0.507754	-0.113534	0.689825	0.183653	0.534497	0.683676	0.387008	0.139679	0.484109	0.172853	-0.00893237	1.03386	0.077302	0.362856	1.70058	0.589714	0.168244	-0.187829	0.0815102	-0.428115	0.829852	0.220199	-0.25421	-0.520376	0.18815	-0.483577	-0.0902022	0.307872	0.293518	-0.283776	0.422789	-0.238803	0.380591	-0.112565	0.393244	0.440998	-0.0199408	0.249196	0.214239	0.372899	0.236637	0.672877	0.786048	0.374226	-0.0513149
UCHL1	-0.407022	-0.5142	0.0948591	0.192597	-0.452106	-0.557476	-0.61694	-0.685374	-0.0623611	-0.458025	-0.143632	0.61323	-0.175972	-0.159861	-1.493	0.305171	-0.661505	0.0537615	-0.472895	-0.480129	-0.262742	0.680177	-0.435348	-0.418843	-1.28364	-0.274828	-1.45189	-0.603374	-0.210371	-0.0438024	-0.497191	-0.187721	-0.390059	-0.734915	0.133188	-0.575894	0.248161	-1.59422	-0.165994	0.306746	0.161726	0.000935988	0.322918	-1.89359	-0.804461	-1.02291	-0.5061	-0.255146	-0.549736
GTSE1	0.414134	1.30124	0.663177	1.3988	1.63945	0.383928	0.343623	0.837743	0.416588	0.188723	0.611051	-0.446506	0.150178	1.06378	0.654968	1.66436	1.75809	0.569741	-0.0185462	0.140177	0.634383	0.550672	0.695596	0.840066	0.271015	-0.0845051	0.468404	1.59907	0.534725	1.6644	1.15299	0.674376	0.580429	2.19217	0.528458	0.51742	0.984515	1.05678	0.418817	-0.536907	0.57677	-0.642316	0.48334	0.85586	0.992833	1.03658	0.537081	0.871641	0.178491
MGAT2	-0.826798	-0.0337205	0.0841228	0.299062	-0.0239262	0.082308	-0.287014	-0.313941	0.637553	0.366634	0.317506	-0.321662	0.34722	0.120547	0.0393758	0.109405	0.0195126	-0.234019	-0.605733	-0.364337	-0.303897	-0.16416	0.673962	0.340272	-0.0904226	-0.178576	-0.0939684	0.0255095	-0.0420794	-0.322234	-0.298125	-0.371941	-0.329487	-0.226048	-0.224246	-0.107021	0.374459	0.27424	0.0191511	0.600427	-0.134882	0.38873	0.553186	0.120521	0.473915	0.133414	0.0277989	0.17505	-0.124569
NOL7	-0.990681	-0.252217	-0.523037	-0.221002	0.178068	0.0329778	-0.159209	0.225913	-0.0682512	-0.357636	0.0447735	-0.45812	-0.593751	-0.175217	-0.136256	0.0116289	-0.473854	-0.334311	-0.167267	-0.113189	0.0684899	-0.130662	0.107416	0.042278	-0.201921	-0.167966	0.197976	0.348905	-0.448669	-0.537511	0.666093	0.233583	-0.216169	0.557845	-0.755611	0.0609483	-0.0574656	-0.0451216	-0.101052	-0.650197	1.69943	0.0309098	-0.0825914	-0.784507	0.401263	-0.183794	0.470806	-0.194487	0.117281
RNF111	0.161857	-0.783923	0.259426	0.017574	0.135697	-0.385535	-0.165506	0.00106652	-0.0167516	-0.268638	0.0285181	-0.186854	-0.30364	0.276097	-0.317275	-0.234504	-0.779428	-0.0901878	-0.283683	-0.224094	-0.260441	0.355549	-0.279035	0.347995	0.022385	0.146365	-0.0429424	-0.380123	0.308986	-0.673805	0.213778	0.3097	-0.0223694	-0.0666062	0.0538957	-0.417686	-0.329184	-0.0987757	-0.178327	-0.277826	0.193458	-0.303124	0.0488347	-0.0221124	-0.163739	-0.299096	0.185709	-0.453293	-0.461371
TAF9L	-0.632683	-0.676166	-0.47172	-0.75992	-0.604915	-0.728805	-0.176456	-0.370915	-0.831542	-0.562462	-1.14602	-0.689722	-0.81683	-0.889634	-1.42455	-0.842129	-1.19444	-0.768841	-0.50757	-0.612184	-0.691926	-0.603968	-0.782533	-0.167584	-0.305888	-0.172318	-0.501998	-0.46649	-0.0302504	-0.207108	0.0245326	-0.52834	-0.209276	-0.333937	-0.583242	-0.832737	-0.938246	-0.453232	-0.609424	-0.897005	-0.485227	-0.574987	-0.455316	-1.06459	-0.807313	-0.820522	-0.846199	-1.44429	-0.753159
MuLK	5.05546	-0.668555	0.307097	-0.176094	1.22183	-0.0563778	-0.487049	-0.418203	0.111624	6.39572	-0.447248	0.375189	0.155655	-0.582704	0.19607	-0.618288	-2.362	-0.975443	0.644006	1.56586	-0.0907275	0.0219395	-0.233087	-0.0849052	-0.954329	0.817767	-5.37467	0.866887	1.46486	-7.78234	-0.30878	0.727508	-0.0719671	-2.57285	-0.0710706	0.326531	-0.257787	0.464019	-0.594902	5.70704	-0.152791	-0.424323	-0.0552415	-0.133332	-0.849618	-1.35541	-0.107742	-2.22353	0.0228966
ZNF511	-0.0610511	-0.961952	-0.255977	-0.221636	-0.214228	-0.282741	-0.197423	-0.0539371	-0.67564	-0.817856	-0.673581	-0.295952	-0.162658	-0.588342	-0.697805	-0.165273	-0.514275	-0.371459	-0.22484	-0.285025	-0.41998	-0.18126	0.00628836	-0.392533	-0.094967	-0.208242	-0.0651694	-0.609677	-0.0552479	-0.154029	-0.142794	-0.0574903	-0.221907	-0.0891251	-0.20778	-0.484989	-0.243986	-0.671919	-0.0129608	-0.12199	0.0957765	-0.242226	0.0158746	-0.249269	0.00955561	-0.258401	-1.35758	-1.65486	-0.266797
PDHX	-0.173862	-0.0321097	0.166175	-0.209457	-0.605029	-0.211581	-0.181892	-0.0746195	-0.0782281	-0.0772864	0.2411	-0.340767	-0.167783	-0.095651	0.215898	-0.344027	-0.473349	-0.643012	-0.47679	0.0541214	0.293868	0.155866	0.276016	0.258965	0.0407512	0.32199	0.311298	-0.134202	-0.182908	-0.626708	0.543287	0.18451	0.075417	0.543629	0.203939	0.246902	-0.263957	0.25124	-0.328533	-0.527987	-0.0134583	0.272403	0.0483055	0.318921	0.331243	0.0851366	-0.250984	-0.0613848	-0.212371
ENDOGL1	-0.37564	-0.469487	-0.267559	-0.133274	-0.371601	-0.404928	-0.127063	0.0530969	-0.512387	-0.366686	-0.300723	-0.510588	-0.123817	-0.511769	-0.77804	-0.40351	-0.710031	-0.445566	-0.189265	-0.478419	-0.472847	-0.335083	0.273386	-0.17219	0.131784	-0.00402182	0.175048	-0.466979	0.120611	-0.0706464	-0.471734	-0.259746	-0.341464	-0.440953	-0.156464	-0.349788	-0.280477	-0.573901	-0.178215	-0.366156	-0.125623	-0.224658	0.0703297	-0.150651	-0.156038	-0.250247	-1.2717	-1.52051	-0.326466
[truncated: 4,995 more rows]
[truncated: 5 more columns]
